# Supplementary material for: Reversible Phase Transformations in a Double-Walled Diamondoid Coordination Network with a Stepped Isotherm for Methane
Source: J Am Chem Soc. 2024 Jun 21;146(27):18387–95. doi: 10.1021/jacs.4c03555 (PMC11240251; doi:10.1021/jacs.4c03555)
Supplement: Supplementary file 2 — ja4c03555_si_002.cif [file ja4c03555_si_002.cif]

data_Framework_0_final_1_1_1_P1
_audit_creation_date              2024-05-16
_audit_creation_method            'Materials Studio'
_symmetry_space_group_name_H-M    'P1'
_symmetry_Int_Tables_number       1
_symmetry_cell_setting            triclinic
loop_
_symmetry_equiv_pos_as_xyz
  x,y,z
_cell_length_a                    36.4690
_cell_length_b                    32.5877
_cell_length_c                    27.3478
_cell_angle_alpha                 90.0000
_cell_angle_beta                  90.0000
_cell_angle_gamma                 90.0000
loop_
_atom_site_label
_atom_site_type_symbol
_atom_site_fract_x
_atom_site_fract_y
_atom_site_fract_z
_atom_site_U_iso_or_equiv
_atom_site_adp_type
_atom_site_occupancy
Ni1    Ni    0.49327   0.72213   0.80943   0.00000  Uiso   1.00
Ni2    Ni    0.25519   0.47191   0.55906   0.00000  Uiso   1.00
H3     H     0.43669   0.77440   0.75555   0.00000  Uiso   1.00
O4     O     0.46394   0.67133   0.81109   0.00000  Uiso   1.00
O5     O     0.52333   0.77278   0.81308   0.00000  Uiso   1.00
N6     N     0.46115   0.24442   0.35927   0.00000  Uiso   1.00
N7     N     0.03768   0.69469   0.37181   0.00000  Uiso   1.00
O8     O     0.52550   0.80175   0.73859   0.00000  Uiso   1.00
O9     O     0.28451   0.42120   0.56055   0.00000  Uiso   1.00
O10    O     0.22287   0.55187   0.48886   0.00000  Uiso   1.00
C11    C     0.41388   0.27919   0.42786   0.00000  Uiso   1.00
O12    O     0.22491   0.52232   0.56300   0.00000  Uiso   1.00
O13    O     0.42631   0.67277   0.74620   0.00000  Uiso   1.00
O14    O     0.32229   0.42255   0.49584   0.00000  Uiso   1.00
N15    N     0.36393   0.53259   0.75048   0.00000  Uiso   1.00
N16    N     0.38997   0.29963   0.45929   0.00000  Uiso   1.00
N17    N     0.35916   0.54888   0.70890   0.00000  Uiso   1.00
C18    C     0.42836   0.30229   0.38942   0.00000  Uiso   1.00
H19    H     0.42144   0.33446   0.38592   0.00000  Uiso   1.00
C20    C     0.18718   0.58016   0.55186   0.00000  Uiso   1.00
C21    C     0.44684   0.22183   0.39555   0.00000  Uiso   1.00
H22    H     0.45457   0.18970   0.39651   0.00000  Uiso   1.00
C23    C     0.43954   0.65666   0.78293   0.00000  Uiso   1.00
C24    C     0.42320   0.23761   0.43017   0.00000  Uiso   1.00
H25    H     0.41181   0.21769   0.45806   0.00000  Uiso   1.00
C26    C     0.42525   0.61459   0.79813   0.00000  Uiso   1.00
H27    H     0.31213   0.47569   0.49413   0.00000  Uiso   1.00
C28    C     0.38816   0.55504   0.78022   0.00000  Uiso   1.00
N29    N     0.11295   0.63748   0.46492   0.00000  Uiso   1.00
N30    N     0.63606   0.88666   0.71459   0.00000  Uiso   1.00
C31    C     0.04464   0.65456   0.36904   0.00000  Uiso   1.00
H32    H     0.02925   0.63740   0.34189   0.00000  Uiso   1.00
N33    N     0.38478   0.28280   0.50051   0.00000  Uiso   1.00
C34    C     0.53435   0.79869   0.78252   0.00000  Uiso   1.00
N35    N     0.11645   0.65323   0.50699   0.00000  Uiso   1.00
C36    C     0.58338   0.85172   0.76912   0.00000  Uiso   1.00
H37    H     0.58151   0.84608   0.73013   0.00000  Uiso   1.00
C38    C     0.05640   0.71706   0.40415   0.00000  Uiso   1.00
H39    H     0.05066   0.74978   0.40453   0.00000  Uiso   1.00
C40    C     0.16545   0.60220   0.51949   0.00000  Uiso   1.00
H41    H     0.16761   0.59678   0.48048   0.00000  Uiso   1.00
C42    C     0.56122   0.83025   0.80149   0.00000  Uiso   1.00
C43    C     0.21397   0.54854   0.53271   0.00000  Uiso   1.00
C44    C     0.08173   0.70036   0.43613   0.00000  Uiso   1.00
H45    H     0.09627   0.71961   0.46194   0.00000  Uiso   1.00
N46    N     0.28758   0.49423   0.60896   0.00000  Uiso   1.00
C47    C     0.40189   0.59356   0.76692   0.00000  Uiso   1.00
H48    H     0.39415   0.60719   0.73226   0.00000  Uiso   1.00
C49    C     0.43480   0.59725   0.84301   0.00000  Uiso   1.00
H50    H     0.45292   0.61387   0.86741   0.00000  Uiso   1.00
C51    C     0.66078   0.90736   0.68399   0.00000  Uiso   1.00
C52    C     0.45158   0.28404   0.35620   0.00000  Uiso   1.00
H53    H     0.46266   0.30150   0.32595   0.00000  Uiso   1.00
C54    C     0.34714   0.34387   0.51713   0.00000  Uiso   1.00
H55    H     0.35494   0.35758   0.48252   0.00000  Uiso   1.00
C56    C     0.60825   0.88070   0.78699   0.00000  Uiso   1.00
C57    C     0.30908   0.40655   0.53260   0.00000  Uiso   1.00
N58    N     0.63249   0.90253   0.75659   0.00000  Uiso   1.00
C59    C     0.29691   0.53395   0.60638   0.00000  Uiso   1.00
H60    H     0.28578   0.55163   0.57634   0.00000  Uiso   1.00
C61    C     0.32601   0.48700   0.67933   0.00000  Uiso   1.00
H62    H     0.33769   0.46699   0.70686   0.00000  Uiso   1.00
N63    N     0.71142   0.94395   0.62171   0.00000  Uiso   1.00
C64    C     0.30225   0.47139   0.64475   0.00000  Uiso   1.00
H65    H     0.29486   0.43917   0.64526   0.00000  Uiso   1.00
C66    C     0.06991   0.63522   0.39888   0.00000  Uiso   1.00
H67    H     0.07486   0.60256   0.39589   0.00000  Uiso   1.00
C68    C     0.13861   0.63877   0.58762   0.00000  Uiso   1.00
H69    H     0.11950   0.66155   0.60119   0.00000  Uiso   1.00
C70    C     0.18442   0.58718   0.60207   0.00000  Uiso   1.00
H71    H     0.20139   0.56957   0.62696   0.00000  Uiso   1.00
C72    C     0.16051   0.61679   0.61974   0.00000  Uiso   1.00
H73    H     0.15882   0.62251   0.65874   0.00000  Uiso   1.00
C74    C     0.66822   0.94929   0.68708   0.00000  Uiso   1.00
H75    H     0.65426   0.96823   0.71380   0.00000  Uiso   1.00
C76    C     0.36078   0.30532   0.53040   0.00000  Uiso   1.00
C77    C     0.14056   0.63115   0.53740   0.00000  Uiso   1.00
C78    C     0.39771   0.53807   0.82542   0.00000  Uiso   1.00
H79    H     0.38680   0.50834   0.83563   0.00000  Uiso   1.00
C80    C     0.56378   0.83765   0.85164   0.00000  Uiso   1.00
H81    H     0.54641   0.82064   0.87663   0.00000  Uiso   1.00
C82    C     0.32017   0.55204   0.63965   0.00000  Uiso   1.00
H83    H     0.32682   0.58432   0.63680   0.00000  Uiso   1.00
C84    C     0.42099   0.55920   0.85656   0.00000  Uiso   1.00
H85    H     0.42824   0.54608   0.89171   0.00000  Uiso   1.00
C86    C     0.69349   0.96606   0.65509   0.00000  Uiso   1.00
H87    H     0.69981   0.99862   0.65646   0.00000  Uiso   1.00
C88    C     0.08832   0.65822   0.43423   0.00000  Uiso   1.00
C89    C     0.67840   0.88463   0.64768   0.00000  Uiso   1.00
H90    H     0.67276   0.85215   0.64376   0.00000  Uiso   1.00
C91    C     0.32363   0.36475   0.54825   0.00000  Uiso   1.00
C92    C     0.70370   0.90405   0.61793   0.00000  Uiso   1.00
H93    H     0.71853   0.88713   0.59004   0.00000  Uiso   1.00
C94    C     0.35121   0.28842   0.57562   0.00000  Uiso   1.00
H95    H     0.36203   0.25870   0.58594   0.00000  Uiso   1.00
C96    C     0.61015   0.88856   0.83715   0.00000  Uiso   1.00
H97    H     0.62949   0.91113   0.85063   0.00000  Uiso   1.00
C98    C     0.33502   0.52866   0.67757   0.00000  Uiso   1.00
C99    C     0.58803   0.86691   0.86927   0.00000  Uiso   1.00
H100   H     0.58984   0.87271   0.90823   0.00000  Uiso   1.00
C101   C     0.32797   0.30956   0.60679   0.00000  Uiso   1.00
H102   H     0.32069   0.29655   0.64197   0.00000  Uiso   1.00
C103   C     0.31396   0.34746   0.59309   0.00000  Uiso   1.00
H104   H     0.29552   0.36391   0.61723   0.00000  Uiso   1.00
O105   O     0.45179   0.75000   0.75000   0.00000  Uiso   1.00
O106   O     0.29701   0.50000   0.50000   0.00000  Uiso   1.00
Ni107  Ni    0.50673   0.27787   0.80943   0.00000  Uiso   1.00
Ni108  Ni    0.74481   0.52809   0.55906   0.00000  Uiso   1.00
H109   H     0.56331   0.22560   0.75555   0.00000  Uiso   1.00
O110   O     0.53606   0.32867   0.81109   0.00000  Uiso   1.00
O111   O     0.47667   0.22722   0.81308   0.00000  Uiso   1.00
N112   N     0.53885   0.75558   0.35927   0.00000  Uiso   1.00
N113   N     0.96232   0.30531   0.37181   0.00000  Uiso   1.00
O114   O     0.47450   0.19825   0.73859   0.00000  Uiso   1.00
O115   O     0.71549   0.57880   0.56055   0.00000  Uiso   1.00
O116   O     0.77713   0.44813   0.48886   0.00000  Uiso   1.00
C117   C     0.58612   0.72081   0.42786   0.00000  Uiso   1.00
O118   O     0.77509   0.47768   0.56300   0.00000  Uiso   1.00
O119   O     0.57369   0.32723   0.74620   0.00000  Uiso   1.00
O120   O     0.67771   0.57745   0.49584   0.00000  Uiso   1.00
N121   N     0.63607   0.46741   0.75048   0.00000  Uiso   1.00
N122   N     0.61003   0.70037   0.45929   0.00000  Uiso   1.00
N123   N     0.64084   0.45112   0.70890   0.00000  Uiso   1.00
C124   C     0.57164   0.69771   0.38942   0.00000  Uiso   1.00
H125   H     0.57856   0.66554   0.38592   0.00000  Uiso   1.00
C126   C     0.81282   0.41984   0.55186   0.00000  Uiso   1.00
C127   C     0.55316   0.77817   0.39555   0.00000  Uiso   1.00
H128   H     0.54543   0.81030   0.39651   0.00000  Uiso   1.00
C129   C     0.56046   0.34334   0.78293   0.00000  Uiso   1.00
C130   C     0.57680   0.76239   0.43017   0.00000  Uiso   1.00
H131   H     0.58819   0.78231   0.45806   0.00000  Uiso   1.00
C132   C     0.57475   0.38541   0.79813   0.00000  Uiso   1.00
H133   H     0.68787   0.52431   0.49413   0.00000  Uiso   1.00
C134   C     0.61184   0.44496   0.78022   0.00000  Uiso   1.00
N135   N     0.88705   0.36252   0.46492   0.00000  Uiso   1.00
N136   N     0.36394   0.11334   0.71459   0.00000  Uiso   1.00
C137   C     0.95536   0.34544   0.36904   0.00000  Uiso   1.00
H138   H     0.97075   0.36260   0.34189   0.00000  Uiso   1.00
N139   N     0.61522   0.71720   0.50051   0.00000  Uiso   1.00
C140   C     0.46565   0.20131   0.78252   0.00000  Uiso   1.00
N141   N     0.88355   0.34677   0.50699   0.00000  Uiso   1.00
C142   C     0.41662   0.14828   0.76912   0.00000  Uiso   1.00
H143   H     0.41849   0.15392   0.73013   0.00000  Uiso   1.00
C144   C     0.94360   0.28294   0.40415   0.00000  Uiso   1.00
H145   H     0.94934   0.25022   0.40453   0.00000  Uiso   1.00
C146   C     0.83455   0.39780   0.51949   0.00000  Uiso   1.00
H147   H     0.83239   0.40322   0.48048   0.00000  Uiso   1.00
C148   C     0.43878   0.16975   0.80149   0.00000  Uiso   1.00
C149   C     0.78603   0.45146   0.53271   0.00000  Uiso   1.00
C150   C     0.91827   0.29964   0.43613   0.00000  Uiso   1.00
H151   H     0.90373   0.28039   0.46194   0.00000  Uiso   1.00
N152   N     0.71242   0.50577   0.60896   0.00000  Uiso   1.00
C153   C     0.59811   0.40644   0.76692   0.00000  Uiso   1.00
H154   H     0.60585   0.39281   0.73226   0.00000  Uiso   1.00
C155   C     0.56520   0.40275   0.84301   0.00000  Uiso   1.00
H156   H     0.54708   0.38613   0.86741   0.00000  Uiso   1.00
C157   C     0.33922   0.09264   0.68399   0.00000  Uiso   1.00
C158   C     0.54842   0.71596   0.35620   0.00000  Uiso   1.00
H159   H     0.53734   0.69850   0.32595   0.00000  Uiso   1.00
C160   C     0.65286   0.65613   0.51713   0.00000  Uiso   1.00
H161   H     0.64506   0.64242   0.48252   0.00000  Uiso   1.00
C162   C     0.39175   0.11930   0.78699   0.00000  Uiso   1.00
C163   C     0.69092   0.59345   0.53260   0.00000  Uiso   1.00
N164   N     0.36751   0.09747   0.75659   0.00000  Uiso   1.00
C165   C     0.70309   0.46605   0.60638   0.00000  Uiso   1.00
H166   H     0.71422   0.44837   0.57634   0.00000  Uiso   1.00
C167   C     0.67399   0.51300   0.67933   0.00000  Uiso   1.00
H168   H     0.66231   0.53301   0.70686   0.00000  Uiso   1.00
N169   N     0.28858   0.05605   0.62171   0.00000  Uiso   1.00
C170   C     0.69775   0.52861   0.64475   0.00000  Uiso   1.00
H171   H     0.70514   0.56083   0.64526   0.00000  Uiso   1.00
C172   C     0.93009   0.36478   0.39888   0.00000  Uiso   1.00
H173   H     0.92514   0.39744   0.39589   0.00000  Uiso   1.00
C174   C     0.86139   0.36123   0.58762   0.00000  Uiso   1.00
H175   H     0.88050   0.33845   0.60119   0.00000  Uiso   1.00
C176   C     0.81558   0.41282   0.60207   0.00000  Uiso   1.00
H177   H     0.79861   0.43043   0.62696   0.00000  Uiso   1.00
C178   C     0.83949   0.38321   0.61974   0.00000  Uiso   1.00
H179   H     0.84118   0.37749   0.65874   0.00000  Uiso   1.00
C180   C     0.33178   0.05071   0.68708   0.00000  Uiso   1.00
H181   H     0.34574   0.03177   0.71380   0.00000  Uiso   1.00
C182   C     0.63922   0.69468   0.53040   0.00000  Uiso   1.00
C183   C     0.85944   0.36885   0.53740   0.00000  Uiso   1.00
C184   C     0.60229   0.46193   0.82542   0.00000  Uiso   1.00
H185   H     0.61320   0.49166   0.83563   0.00000  Uiso   1.00
C186   C     0.43622   0.16235   0.85164   0.00000  Uiso   1.00
H187   H     0.45359   0.17936   0.87663   0.00000  Uiso   1.00
C188   C     0.67983   0.44796   0.63965   0.00000  Uiso   1.00
H189   H     0.67318   0.41568   0.63680   0.00000  Uiso   1.00
C190   C     0.57901   0.44080   0.85656   0.00000  Uiso   1.00
H191   H     0.57176   0.45392   0.89171   0.00000  Uiso   1.00
C192   C     0.30651   0.03394   0.65509   0.00000  Uiso   1.00
H193   H     0.30019   0.00138   0.65646   0.00000  Uiso   1.00
C194   C     0.91168   0.34178   0.43423   0.00000  Uiso   1.00
C195   C     0.32160   0.11537   0.64768   0.00000  Uiso   1.00
H196   H     0.32724   0.14785   0.64376   0.00000  Uiso   1.00
C197   C     0.67637   0.63525   0.54825   0.00000  Uiso   1.00
C198   C     0.29630   0.09595   0.61793   0.00000  Uiso   1.00
H199   H     0.28147   0.11287   0.59004   0.00000  Uiso   1.00
C200   C     0.64879   0.71158   0.57562   0.00000  Uiso   1.00
H201   H     0.63797   0.74130   0.58594   0.00000  Uiso   1.00
C202   C     0.38985   0.11144   0.83715   0.00000  Uiso   1.00
H203   H     0.37051   0.08887   0.85063   0.00000  Uiso   1.00
C204   C     0.66498   0.47134   0.67757   0.00000  Uiso   1.00
C205   C     0.41197   0.13309   0.86927   0.00000  Uiso   1.00
H206   H     0.41016   0.12729   0.90823   0.00000  Uiso   1.00
C207   C     0.67203   0.69044   0.60679   0.00000  Uiso   1.00
H208   H     0.67931   0.70345   0.64197   0.00000  Uiso   1.00
C209   C     0.68604   0.65254   0.59309   0.00000  Uiso   1.00
H210   H     0.70448   0.63609   0.61723   0.00000  Uiso   1.00
O211   O     0.54821   0.25000   0.75000   0.00000  Uiso   1.00
O212   O     0.70299   0.50000   0.50000   0.00000  Uiso   1.00
Ni213  Ni    0.50673   0.72213   0.19057   0.00000  Uiso   1.00
Ni214  Ni    0.74481   0.47191   0.44094   0.00000  Uiso   1.00
H215   H     0.56331   0.77440   0.24445   0.00000  Uiso   1.00
O216   O     0.53606   0.67133   0.18891   0.00000  Uiso   1.00
O217   O     0.47667   0.77278   0.18692   0.00000  Uiso   1.00
N218   N     0.53885   0.24442   0.64073   0.00000  Uiso   1.00
N219   N     0.96232   0.69469   0.62819   0.00000  Uiso   1.00
O220   O     0.47450   0.80175   0.26141   0.00000  Uiso   1.00
O221   O     0.71549   0.42120   0.43945   0.00000  Uiso   1.00
O222   O     0.77713   0.55187   0.51114   0.00000  Uiso   1.00
C223   C     0.58612   0.27919   0.57214   0.00000  Uiso   1.00
O224   O     0.77509   0.52232   0.43700   0.00000  Uiso   1.00
O225   O     0.57369   0.67277   0.25380   0.00000  Uiso   1.00
O226   O     0.67771   0.42255   0.50416   0.00000  Uiso   1.00
N227   N     0.63607   0.53259   0.24952   0.00000  Uiso   1.00
N228   N     0.61003   0.29963   0.54071   0.00000  Uiso   1.00
N229   N     0.64084   0.54888   0.29110   0.00000  Uiso   1.00
C230   C     0.57164   0.30229   0.61058   0.00000  Uiso   1.00
H231   H     0.57856   0.33446   0.61408   0.00000  Uiso   1.00
C232   C     0.81282   0.58016   0.44814   0.00000  Uiso   1.00
C233   C     0.55316   0.22183   0.60445   0.00000  Uiso   1.00
H234   H     0.54543   0.18970   0.60349   0.00000  Uiso   1.00
C235   C     0.56046   0.65666   0.21707   0.00000  Uiso   1.00
C236   C     0.57680   0.23761   0.56983   0.00000  Uiso   1.00
H237   H     0.58819   0.21769   0.54194   0.00000  Uiso   1.00
C238   C     0.57475   0.61459   0.20187   0.00000  Uiso   1.00
H239   H     0.68787   0.47569   0.50587   0.00000  Uiso   1.00
C240   C     0.61184   0.55504   0.21978   0.00000  Uiso   1.00
N241   N     0.88705   0.63748   0.53508   0.00000  Uiso   1.00
N242   N     0.36394   0.88666   0.28541   0.00000  Uiso   1.00
C243   C     0.95536   0.65456   0.63096   0.00000  Uiso   1.00
H244   H     0.97075   0.63740   0.65811   0.00000  Uiso   1.00
N245   N     0.61522   0.28280   0.49949   0.00000  Uiso   1.00
C246   C     0.46565   0.79869   0.21748   0.00000  Uiso   1.00
N247   N     0.88355   0.65323   0.49301   0.00000  Uiso   1.00
C248   C     0.41662   0.85172   0.23088   0.00000  Uiso   1.00
H249   H     0.41849   0.84608   0.26987   0.00000  Uiso   1.00
C250   C     0.94360   0.71706   0.59585   0.00000  Uiso   1.00
H251   H     0.94934   0.74978   0.59547   0.00000  Uiso   1.00
C252   C     0.83455   0.60220   0.48051   0.00000  Uiso   1.00
H253   H     0.83239   0.59678   0.51952   0.00000  Uiso   1.00
C254   C     0.43878   0.83025   0.19851   0.00000  Uiso   1.00
C255   C     0.78603   0.54854   0.46729   0.00000  Uiso   1.00
C256   C     0.91827   0.70036   0.56387   0.00000  Uiso   1.00
H257   H     0.90373   0.71961   0.53806   0.00000  Uiso   1.00
N258   N     0.71242   0.49423   0.39104   0.00000  Uiso   1.00
C259   C     0.59811   0.59356   0.23308   0.00000  Uiso   1.00
H260   H     0.60585   0.60719   0.26774   0.00000  Uiso   1.00
C261   C     0.56520   0.59725   0.15699   0.00000  Uiso   1.00
H262   H     0.54708   0.61387   0.13259   0.00000  Uiso   1.00
C263   C     0.33922   0.90736   0.31601   0.00000  Uiso   1.00
C264   C     0.54842   0.28404   0.64380   0.00000  Uiso   1.00
H265   H     0.53734   0.30150   0.67405   0.00000  Uiso   1.00
C266   C     0.65286   0.34387   0.48287   0.00000  Uiso   1.00
H267   H     0.64506   0.35758   0.51748   0.00000  Uiso   1.00
C268   C     0.39175   0.88070   0.21301   0.00000  Uiso   1.00
C269   C     0.69092   0.40655   0.46740   0.00000  Uiso   1.00
N270   N     0.36751   0.90253   0.24341   0.00000  Uiso   1.00
C271   C     0.70309   0.53395   0.39362   0.00000  Uiso   1.00
H272   H     0.71422   0.55163   0.42366   0.00000  Uiso   1.00
C273   C     0.67399   0.48700   0.32067   0.00000  Uiso   1.00
H274   H     0.66231   0.46699   0.29314   0.00000  Uiso   1.00
N275   N     0.28858   0.94395   0.37829   0.00000  Uiso   1.00
C276   C     0.69775   0.47139   0.35525   0.00000  Uiso   1.00
H277   H     0.70514   0.43917   0.35474   0.00000  Uiso   1.00
C278   C     0.93009   0.63522   0.60112   0.00000  Uiso   1.00
H279   H     0.92514   0.60256   0.60411   0.00000  Uiso   1.00
C280   C     0.86139   0.63877   0.41238   0.00000  Uiso   1.00
H281   H     0.88050   0.66155   0.39881   0.00000  Uiso   1.00
C282   C     0.81558   0.58718   0.39793   0.00000  Uiso   1.00
H283   H     0.79861   0.56957   0.37304   0.00000  Uiso   1.00
C284   C     0.83949   0.61679   0.38026   0.00000  Uiso   1.00
H285   H     0.84118   0.62251   0.34126   0.00000  Uiso   1.00
C286   C     0.33178   0.94929   0.31292   0.00000  Uiso   1.00
H287   H     0.34574   0.96823   0.28620   0.00000  Uiso   1.00
C288   C     0.63922   0.30532   0.46960   0.00000  Uiso   1.00
C289   C     0.85944   0.63115   0.46260   0.00000  Uiso   1.00
C290   C     0.60229   0.53807   0.17458   0.00000  Uiso   1.00
H291   H     0.61320   0.50834   0.16437   0.00000  Uiso   1.00
C292   C     0.43622   0.83765   0.14836   0.00000  Uiso   1.00
H293   H     0.45359   0.82064   0.12337   0.00000  Uiso   1.00
C294   C     0.67983   0.55204   0.36035   0.00000  Uiso   1.00
H295   H     0.67318   0.58432   0.36320   0.00000  Uiso   1.00
C296   C     0.57901   0.55920   0.14344   0.00000  Uiso   1.00
H297   H     0.57176   0.54608   0.10829   0.00000  Uiso   1.00
C298   C     0.30651   0.96606   0.34491   0.00000  Uiso   1.00
H299   H     0.30019   0.99862   0.34354   0.00000  Uiso   1.00
C300   C     0.91168   0.65822   0.56577   0.00000  Uiso   1.00
C301   C     0.32160   0.88463   0.35232   0.00000  Uiso   1.00
H302   H     0.32724   0.85215   0.35624   0.00000  Uiso   1.00
C303   C     0.67637   0.36475   0.45175   0.00000  Uiso   1.00
C304   C     0.29630   0.90405   0.38207   0.00000  Uiso   1.00
H305   H     0.28147   0.88713   0.40996   0.00000  Uiso   1.00
C306   C     0.64879   0.28842   0.42438   0.00000  Uiso   1.00
H307   H     0.63797   0.25870   0.41406   0.00000  Uiso   1.00
C308   C     0.38985   0.88856   0.16285   0.00000  Uiso   1.00
H309   H     0.37051   0.91113   0.14937   0.00000  Uiso   1.00
C310   C     0.66498   0.52866   0.32243   0.00000  Uiso   1.00
C311   C     0.41197   0.86691   0.13073   0.00000  Uiso   1.00
H312   H     0.41016   0.87271   0.09177   0.00000  Uiso   1.00
C313   C     0.67203   0.30956   0.39321   0.00000  Uiso   1.00
H314   H     0.67931   0.29655   0.35803   0.00000  Uiso   1.00
C315   C     0.68604   0.34746   0.40691   0.00000  Uiso   1.00
H316   H     0.70448   0.36391   0.38277   0.00000  Uiso   1.00
O317   O     0.54821   0.75000   0.25000   0.00000  Uiso   1.00
Ni318  Ni    0.49327   0.27787   0.19057   0.00000  Uiso   1.00
Ni319  Ni    0.25519   0.52809   0.44094   0.00000  Uiso   1.00
H320   H     0.43669   0.22560   0.24445   0.00000  Uiso   1.00
O321   O     0.46394   0.32867   0.18891   0.00000  Uiso   1.00
O322   O     0.52333   0.22722   0.18692   0.00000  Uiso   1.00
N323   N     0.46115   0.75558   0.64073   0.00000  Uiso   1.00
N324   N     0.03768   0.30531   0.62819   0.00000  Uiso   1.00
O325   O     0.52550   0.19825   0.26141   0.00000  Uiso   1.00
O326   O     0.28451   0.57880   0.43945   0.00000  Uiso   1.00
O327   O     0.22287   0.44813   0.51114   0.00000  Uiso   1.00
C328   C     0.41388   0.72081   0.57214   0.00000  Uiso   1.00
O329   O     0.22491   0.47768   0.43700   0.00000  Uiso   1.00
O330   O     0.42631   0.32723   0.25380   0.00000  Uiso   1.00
O331   O     0.32229   0.57745   0.50416   0.00000  Uiso   1.00
N332   N     0.36393   0.46741   0.24952   0.00000  Uiso   1.00
N333   N     0.38997   0.70037   0.54071   0.00000  Uiso   1.00
N334   N     0.35916   0.45112   0.29110   0.00000  Uiso   1.00
C335   C     0.42836   0.69771   0.61058   0.00000  Uiso   1.00
H336   H     0.42144   0.66554   0.61408   0.00000  Uiso   1.00
C337   C     0.18718   0.41984   0.44814   0.00000  Uiso   1.00
C338   C     0.44684   0.77817   0.60445   0.00000  Uiso   1.00
H339   H     0.45457   0.81030   0.60349   0.00000  Uiso   1.00
C340   C     0.43954   0.34334   0.21707   0.00000  Uiso   1.00
C341   C     0.42320   0.76239   0.56983   0.00000  Uiso   1.00
H342   H     0.41181   0.78231   0.54194   0.00000  Uiso   1.00
C343   C     0.42525   0.38541   0.20187   0.00000  Uiso   1.00
H344   H     0.31213   0.52431   0.50587   0.00000  Uiso   1.00
C345   C     0.38816   0.44496   0.21978   0.00000  Uiso   1.00
N346   N     0.11295   0.36252   0.53508   0.00000  Uiso   1.00
N347   N     0.63606   0.11334   0.28541   0.00000  Uiso   1.00
C348   C     0.04464   0.34544   0.63096   0.00000  Uiso   1.00
H349   H     0.02925   0.36260   0.65811   0.00000  Uiso   1.00
N350   N     0.38478   0.71720   0.49949   0.00000  Uiso   1.00
C351   C     0.53435   0.20131   0.21748   0.00000  Uiso   1.00
N352   N     0.11645   0.34677   0.49301   0.00000  Uiso   1.00
C353   C     0.58338   0.14828   0.23088   0.00000  Uiso   1.00
H354   H     0.58151   0.15392   0.26987   0.00000  Uiso   1.00
C355   C     0.05640   0.28294   0.59585   0.00000  Uiso   1.00
H356   H     0.05066   0.25022   0.59547   0.00000  Uiso   1.00
C357   C     0.16545   0.39780   0.48051   0.00000  Uiso   1.00
H358   H     0.16761   0.40322   0.51952   0.00000  Uiso   1.00
C359   C     0.56122   0.16975   0.19851   0.00000  Uiso   1.00
C360   C     0.21397   0.45146   0.46729   0.00000  Uiso   1.00
C361   C     0.08173   0.29964   0.56387   0.00000  Uiso   1.00
H362   H     0.09627   0.28039   0.53806   0.00000  Uiso   1.00
N363   N     0.28758   0.50577   0.39104   0.00000  Uiso   1.00
C364   C     0.40189   0.40644   0.23308   0.00000  Uiso   1.00
H365   H     0.39415   0.39281   0.26774   0.00000  Uiso   1.00
C366   C     0.43480   0.40275   0.15699   0.00000  Uiso   1.00
H367   H     0.45292   0.38613   0.13259   0.00000  Uiso   1.00
C368   C     0.66078   0.09264   0.31601   0.00000  Uiso   1.00
C369   C     0.45158   0.71596   0.64380   0.00000  Uiso   1.00
H370   H     0.46266   0.69850   0.67405   0.00000  Uiso   1.00
C371   C     0.34714   0.65613   0.48287   0.00000  Uiso   1.00
H372   H     0.35494   0.64242   0.51748   0.00000  Uiso   1.00
C373   C     0.60825   0.11930   0.21301   0.00000  Uiso   1.00
C374   C     0.30908   0.59345   0.46740   0.00000  Uiso   1.00
N375   N     0.63249   0.09747   0.24341   0.00000  Uiso   1.00
C376   C     0.29691   0.46605   0.39362   0.00000  Uiso   1.00
H377   H     0.28578   0.44837   0.42366   0.00000  Uiso   1.00
C378   C     0.32601   0.51300   0.32067   0.00000  Uiso   1.00
H379   H     0.33769   0.53301   0.29314   0.00000  Uiso   1.00
N380   N     0.71142   0.05605   0.37829   0.00000  Uiso   1.00
C381   C     0.30225   0.52861   0.35525   0.00000  Uiso   1.00
H382   H     0.29486   0.56083   0.35474   0.00000  Uiso   1.00
C383   C     0.06991   0.36478   0.60112   0.00000  Uiso   1.00
H384   H     0.07486   0.39744   0.60411   0.00000  Uiso   1.00
C385   C     0.13861   0.36123   0.41238   0.00000  Uiso   1.00
H386   H     0.11950   0.33845   0.39881   0.00000  Uiso   1.00
C387   C     0.18442   0.41282   0.39793   0.00000  Uiso   1.00
H388   H     0.20139   0.43043   0.37304   0.00000  Uiso   1.00
C389   C     0.16051   0.38321   0.38026   0.00000  Uiso   1.00
H390   H     0.15882   0.37749   0.34126   0.00000  Uiso   1.00
C391   C     0.66822   0.05071   0.31292   0.00000  Uiso   1.00
H392   H     0.65426   0.03177   0.28620   0.00000  Uiso   1.00
C393   C     0.36078   0.69468   0.46960   0.00000  Uiso   1.00
C394   C     0.14056   0.36885   0.46260   0.00000  Uiso   1.00
C395   C     0.39771   0.46193   0.17458   0.00000  Uiso   1.00
H396   H     0.38680   0.49166   0.16437   0.00000  Uiso   1.00
C397   C     0.56378   0.16235   0.14836   0.00000  Uiso   1.00
H398   H     0.54641   0.17936   0.12337   0.00000  Uiso   1.00
C399   C     0.32017   0.44796   0.36035   0.00000  Uiso   1.00
H400   H     0.32682   0.41568   0.36320   0.00000  Uiso   1.00
C401   C     0.42099   0.44080   0.14344   0.00000  Uiso   1.00
H402   H     0.42824   0.45392   0.10829   0.00000  Uiso   1.00
C403   C     0.69349   0.03394   0.34491   0.00000  Uiso   1.00
H404   H     0.69981   0.00138   0.34354   0.00000  Uiso   1.00
C405   C     0.08832   0.34178   0.56577   0.00000  Uiso   1.00
C406   C     0.67840   0.11537   0.35232   0.00000  Uiso   1.00
H407   H     0.67276   0.14785   0.35624   0.00000  Uiso   1.00
C408   C     0.32363   0.63525   0.45175   0.00000  Uiso   1.00
C409   C     0.70370   0.09595   0.38207   0.00000  Uiso   1.00
H410   H     0.71853   0.11287   0.40996   0.00000  Uiso   1.00
C411   C     0.35121   0.71158   0.42438   0.00000  Uiso   1.00
H412   H     0.36203   0.74130   0.41406   0.00000  Uiso   1.00
C413   C     0.61015   0.11144   0.16285   0.00000  Uiso   1.00
H414   H     0.62949   0.08887   0.14937   0.00000  Uiso   1.00
C415   C     0.33502   0.47134   0.32243   0.00000  Uiso   1.00
C416   C     0.58803   0.13309   0.13073   0.00000  Uiso   1.00
H417   H     0.58984   0.12729   0.09177   0.00000  Uiso   1.00
C418   C     0.32797   0.69044   0.39321   0.00000  Uiso   1.00
H419   H     0.32069   0.70345   0.35803   0.00000  Uiso   1.00
C420   C     0.31396   0.65254   0.40691   0.00000  Uiso   1.00
H421   H     0.29552   0.63609   0.38277   0.00000  Uiso   1.00
O422   O     0.45179   0.25000   0.25000   0.00000  Uiso   1.00
Ni423  Ni    0.49327   0.22213   0.30943   0.00000  Uiso   1.00
Ni424  Ni    0.25519   0.97191   0.05906   0.00000  Uiso   1.00
H425   H     0.43669   0.27440   0.25555   0.00000  Uiso   1.00
O426   O     0.46394   0.17133   0.31109   0.00000  Uiso   1.00
O427   O     0.52333   0.27278   0.31308   0.00000  Uiso   1.00
N428   N     0.46115   0.74442   0.85927   0.00000  Uiso   1.00
N429   N     0.03768   0.19469   0.87181   0.00000  Uiso   1.00
O430   O     0.52550   0.30175   0.23859   0.00000  Uiso   1.00
O431   O     0.28451   0.92120   0.06055   0.00000  Uiso   1.00
O432   O     0.22287   0.05187   0.98886   0.00000  Uiso   1.00
C433   C     0.41388   0.77919   0.92786   0.00000  Uiso   1.00
O434   O     0.22491   0.02232   0.06300   0.00000  Uiso   1.00
O435   O     0.42631   0.17277   0.24620   0.00000  Uiso   1.00
O436   O     0.32229   0.92255   0.99584   0.00000  Uiso   1.00
N437   N     0.36393   0.03259   0.25048   0.00000  Uiso   1.00
N438   N     0.38997   0.79963   0.95929   0.00000  Uiso   1.00
N439   N     0.35916   0.04888   0.20890   0.00000  Uiso   1.00
C440   C     0.42836   0.80229   0.88942   0.00000  Uiso   1.00
H441   H     0.42144   0.83446   0.88592   0.00000  Uiso   1.00
C442   C     0.18718   0.08016   0.05186   0.00000  Uiso   1.00
C443   C     0.44684   0.72183   0.89555   0.00000  Uiso   1.00
H444   H     0.45457   0.68970   0.89651   0.00000  Uiso   1.00
C445   C     0.43954   0.15666   0.28293   0.00000  Uiso   1.00
C446   C     0.42320   0.73761   0.93017   0.00000  Uiso   1.00
H447   H     0.41181   0.71769   0.95806   0.00000  Uiso   1.00
C448   C     0.42525   0.11459   0.29813   0.00000  Uiso   1.00
H449   H     0.31213   0.97569   0.99413   0.00000  Uiso   1.00
C450   C     0.38816   0.05504   0.28022   0.00000  Uiso   1.00
N451   N     0.11295   0.13748   0.96492   0.00000  Uiso   1.00
N452   N     0.63606   0.38666   0.21459   0.00000  Uiso   1.00
C453   C     0.04464   0.15456   0.86904   0.00000  Uiso   1.00
H454   H     0.02925   0.13740   0.84189   0.00000  Uiso   1.00
N455   N     0.38478   0.78280   0.00051   0.00000  Uiso   1.00
C456   C     0.53435   0.29869   0.28252   0.00000  Uiso   1.00
N457   N     0.11645   0.15323   0.00699   0.00000  Uiso   1.00
C458   C     0.58338   0.35172   0.26912   0.00000  Uiso   1.00
H459   H     0.58151   0.34608   0.23013   0.00000  Uiso   1.00
C460   C     0.05640   0.21706   0.90415   0.00000  Uiso   1.00
H461   H     0.05066   0.24978   0.90453   0.00000  Uiso   1.00
C462   C     0.16545   0.10220   0.01949   0.00000  Uiso   1.00
H463   H     0.16761   0.09678   0.98048   0.00000  Uiso   1.00
C464   C     0.56122   0.33025   0.30149   0.00000  Uiso   1.00
C465   C     0.21397   0.04854   0.03271   0.00000  Uiso   1.00
C466   C     0.08173   0.20036   0.93613   0.00000  Uiso   1.00
H467   H     0.09627   0.21961   0.96194   0.00000  Uiso   1.00
N468   N     0.28758   0.99423   0.10896   0.00000  Uiso   1.00
C469   C     0.40189   0.09356   0.26692   0.00000  Uiso   1.00
H470   H     0.39415   0.10719   0.23226   0.00000  Uiso   1.00
C471   C     0.43480   0.09725   0.34301   0.00000  Uiso   1.00
H472   H     0.45292   0.11387   0.36741   0.00000  Uiso   1.00
C473   C     0.66078   0.40736   0.18399   0.00000  Uiso   1.00
C474   C     0.45158   0.78404   0.85620   0.00000  Uiso   1.00
H475   H     0.46266   0.80150   0.82595   0.00000  Uiso   1.00
C476   C     0.34714   0.84387   0.01713   0.00000  Uiso   1.00
H477   H     0.35494   0.85758   0.98252   0.00000  Uiso   1.00
C478   C     0.60825   0.38070   0.28699   0.00000  Uiso   1.00
C479   C     0.30908   0.90655   0.03260   0.00000  Uiso   1.00
N480   N     0.63249   0.40253   0.25659   0.00000  Uiso   1.00
C481   C     0.29691   0.03395   0.10638   0.00000  Uiso   1.00
H482   H     0.28578   0.05163   0.07634   0.00000  Uiso   1.00
C483   C     0.32601   0.98700   0.17933   0.00000  Uiso   1.00
H484   H     0.33769   0.96699   0.20686   0.00000  Uiso   1.00
N485   N     0.71142   0.44395   0.12171   0.00000  Uiso   1.00
C486   C     0.30225   0.97139   0.14475   0.00000  Uiso   1.00
H487   H     0.29486   0.93917   0.14526   0.00000  Uiso   1.00
C488   C     0.06991   0.13522   0.89888   0.00000  Uiso   1.00
H489   H     0.07486   0.10256   0.89589   0.00000  Uiso   1.00
C490   C     0.13861   0.13877   0.08762   0.00000  Uiso   1.00
H491   H     0.11950   0.16155   0.10119   0.00000  Uiso   1.00
C492   C     0.18442   0.08718   0.10207   0.00000  Uiso   1.00
H493   H     0.20139   0.06957   0.12696   0.00000  Uiso   1.00
C494   C     0.16051   0.11679   0.11974   0.00000  Uiso   1.00
H495   H     0.15882   0.12251   0.15874   0.00000  Uiso   1.00
C496   C     0.66822   0.44929   0.18708   0.00000  Uiso   1.00
H497   H     0.65426   0.46823   0.21380   0.00000  Uiso   1.00
C498   C     0.36078   0.80532   0.03040   0.00000  Uiso   1.00
C499   C     0.14056   0.13115   0.03740   0.00000  Uiso   1.00
C500   C     0.39771   0.03807   0.32542   0.00000  Uiso   1.00
H501   H     0.38680   0.00834   0.33563   0.00000  Uiso   1.00
C502   C     0.56378   0.33765   0.35164   0.00000  Uiso   1.00
H503   H     0.54641   0.32064   0.37663   0.00000  Uiso   1.00
C504   C     0.32017   0.05204   0.13965   0.00000  Uiso   1.00
H505   H     0.32682   0.08432   0.13680   0.00000  Uiso   1.00
C506   C     0.42099   0.05920   0.35656   0.00000  Uiso   1.00
H507   H     0.42824   0.04608   0.39171   0.00000  Uiso   1.00
C508   C     0.69349   0.46606   0.15509   0.00000  Uiso   1.00
H509   H     0.69981   0.49862   0.15646   0.00000  Uiso   1.00
C510   C     0.08832   0.15822   0.93423   0.00000  Uiso   1.00
C511   C     0.67840   0.38463   0.14768   0.00000  Uiso   1.00
H512   H     0.67276   0.35215   0.14376   0.00000  Uiso   1.00
C513   C     0.32363   0.86475   0.04825   0.00000  Uiso   1.00
C514   C     0.70370   0.40405   0.11793   0.00000  Uiso   1.00
H515   H     0.71853   0.38713   0.09004   0.00000  Uiso   1.00
C516   C     0.35121   0.78842   0.07562   0.00000  Uiso   1.00
H517   H     0.36203   0.75870   0.08594   0.00000  Uiso   1.00
C518   C     0.61015   0.38856   0.33715   0.00000  Uiso   1.00
H519   H     0.62949   0.41113   0.35063   0.00000  Uiso   1.00
C520   C     0.33502   0.02866   0.17757   0.00000  Uiso   1.00
C521   C     0.58803   0.36691   0.36927   0.00000  Uiso   1.00
H522   H     0.58984   0.37271   0.40823   0.00000  Uiso   1.00
C523   C     0.32797   0.80956   0.10679   0.00000  Uiso   1.00
H524   H     0.32069   0.79655   0.14197   0.00000  Uiso   1.00
C525   C     0.31396   0.84746   0.09309   0.00000  Uiso   1.00
H526   H     0.29552   0.86391   0.11723   0.00000  Uiso   1.00
O527   O     0.29701   0.00000   0.00000   0.00000  Uiso   1.00
Ni528  Ni    0.50673   0.77787   0.30943   0.00000  Uiso   1.00
Ni529  Ni    0.74481   0.02809   0.05906   0.00000  Uiso   1.00
H530   H     0.56331   0.72560   0.25555   0.00000  Uiso   1.00
O531   O     0.53606   0.82867   0.31109   0.00000  Uiso   1.00
O532   O     0.47667   0.72722   0.31308   0.00000  Uiso   1.00
N533   N     0.53885   0.25558   0.85927   0.00000  Uiso   1.00
N534   N     0.96232   0.80531   0.87181   0.00000  Uiso   1.00
O535   O     0.47450   0.69825   0.23859   0.00000  Uiso   1.00
O536   O     0.71549   0.07880   0.06055   0.00000  Uiso   1.00
O537   O     0.77713   0.94813   0.98886   0.00000  Uiso   1.00
C538   C     0.58612   0.22081   0.92786   0.00000  Uiso   1.00
O539   O     0.77509   0.97768   0.06300   0.00000  Uiso   1.00
O540   O     0.57369   0.82723   0.24620   0.00000  Uiso   1.00
O541   O     0.67771   0.07745   0.99584   0.00000  Uiso   1.00
N542   N     0.63607   0.96741   0.25048   0.00000  Uiso   1.00
N543   N     0.61003   0.20037   0.95929   0.00000  Uiso   1.00
N544   N     0.64084   0.95112   0.20890   0.00000  Uiso   1.00
C545   C     0.57164   0.19771   0.88942   0.00000  Uiso   1.00
H546   H     0.57856   0.16554   0.88592   0.00000  Uiso   1.00
C547   C     0.81282   0.91984   0.05186   0.00000  Uiso   1.00
C548   C     0.55316   0.27817   0.89555   0.00000  Uiso   1.00
H549   H     0.54543   0.31030   0.89651   0.00000  Uiso   1.00
C550   C     0.56046   0.84334   0.28293   0.00000  Uiso   1.00
C551   C     0.57680   0.26239   0.93017   0.00000  Uiso   1.00
H552   H     0.58819   0.28231   0.95806   0.00000  Uiso   1.00
C553   C     0.57475   0.88541   0.29813   0.00000  Uiso   1.00
H554   H     0.68787   0.02431   0.99413   0.00000  Uiso   1.00
C555   C     0.61184   0.94496   0.28022   0.00000  Uiso   1.00
N556   N     0.88705   0.86252   0.96492   0.00000  Uiso   1.00
N557   N     0.36394   0.61334   0.21459   0.00000  Uiso   1.00
C558   C     0.95536   0.84544   0.86904   0.00000  Uiso   1.00
H559   H     0.97075   0.86260   0.84189   0.00000  Uiso   1.00
N560   N     0.61522   0.21720   0.00051   0.00000  Uiso   1.00
C561   C     0.46565   0.70131   0.28252   0.00000  Uiso   1.00
N562   N     0.88355   0.84677   0.00699   0.00000  Uiso   1.00
C563   C     0.41662   0.64828   0.26912   0.00000  Uiso   1.00
H564   H     0.41849   0.65392   0.23013   0.00000  Uiso   1.00
C565   C     0.94360   0.78294   0.90415   0.00000  Uiso   1.00
H566   H     0.94934   0.75022   0.90453   0.00000  Uiso   1.00
C567   C     0.83455   0.89780   0.01949   0.00000  Uiso   1.00
H568   H     0.83239   0.90322   0.98048   0.00000  Uiso   1.00
C569   C     0.43878   0.66975   0.30149   0.00000  Uiso   1.00
C570   C     0.78603   0.95146   0.03271   0.00000  Uiso   1.00
C571   C     0.91827   0.79964   0.93613   0.00000  Uiso   1.00
H572   H     0.90373   0.78039   0.96194   0.00000  Uiso   1.00
N573   N     0.71242   0.00577   0.10896   0.00000  Uiso   1.00
C574   C     0.59811   0.90644   0.26692   0.00000  Uiso   1.00
H575   H     0.60585   0.89281   0.23226   0.00000  Uiso   1.00
C576   C     0.56520   0.90275   0.34301   0.00000  Uiso   1.00
H577   H     0.54708   0.88613   0.36741   0.00000  Uiso   1.00
C578   C     0.33922   0.59264   0.18399   0.00000  Uiso   1.00
C579   C     0.54842   0.21596   0.85620   0.00000  Uiso   1.00
H580   H     0.53734   0.19850   0.82595   0.00000  Uiso   1.00
C581   C     0.65286   0.15613   0.01713   0.00000  Uiso   1.00
H582   H     0.64506   0.14242   0.98252   0.00000  Uiso   1.00
C583   C     0.39175   0.61930   0.28699   0.00000  Uiso   1.00
C584   C     0.69092   0.09345   0.03260   0.00000  Uiso   1.00
N585   N     0.36751   0.59747   0.25659   0.00000  Uiso   1.00
C586   C     0.70309   0.96605   0.10638   0.00000  Uiso   1.00
H587   H     0.71422   0.94837   0.07634   0.00000  Uiso   1.00
C588   C     0.67399   0.01300   0.17933   0.00000  Uiso   1.00
H589   H     0.66231   0.03301   0.20686   0.00000  Uiso   1.00
N590   N     0.28858   0.55605   0.12171   0.00000  Uiso   1.00
C591   C     0.69775   0.02861   0.14475   0.00000  Uiso   1.00
H592   H     0.70514   0.06083   0.14526   0.00000  Uiso   1.00
C593   C     0.93009   0.86478   0.89888   0.00000  Uiso   1.00
H594   H     0.92514   0.89744   0.89589   0.00000  Uiso   1.00
C595   C     0.86139   0.86123   0.08762   0.00000  Uiso   1.00
H596   H     0.88050   0.83845   0.10119   0.00000  Uiso   1.00
C597   C     0.81558   0.91282   0.10207   0.00000  Uiso   1.00
H598   H     0.79861   0.93043   0.12696   0.00000  Uiso   1.00
C599   C     0.83949   0.88321   0.11974   0.00000  Uiso   1.00
H600   H     0.84118   0.87749   0.15874   0.00000  Uiso   1.00
C601   C     0.33178   0.55071   0.18708   0.00000  Uiso   1.00
H602   H     0.34574   0.53177   0.21380   0.00000  Uiso   1.00
C603   C     0.63922   0.19468   0.03040   0.00000  Uiso   1.00
C604   C     0.85944   0.86885   0.03740   0.00000  Uiso   1.00
C605   C     0.60229   0.96193   0.32542   0.00000  Uiso   1.00
H606   H     0.61320   0.99166   0.33563   0.00000  Uiso   1.00
C607   C     0.43622   0.66235   0.35164   0.00000  Uiso   1.00
H608   H     0.45359   0.67936   0.37663   0.00000  Uiso   1.00
C609   C     0.67983   0.94796   0.13965   0.00000  Uiso   1.00
H610   H     0.67318   0.91568   0.13680   0.00000  Uiso   1.00
C611   C     0.57901   0.94080   0.35656   0.00000  Uiso   1.00
H612   H     0.57176   0.95392   0.39171   0.00000  Uiso   1.00
C613   C     0.30651   0.53394   0.15509   0.00000  Uiso   1.00
H614   H     0.30019   0.50138   0.15646   0.00000  Uiso   1.00
C615   C     0.91168   0.84178   0.93423   0.00000  Uiso   1.00
C616   C     0.32160   0.61537   0.14768   0.00000  Uiso   1.00
H617   H     0.32724   0.64785   0.14376   0.00000  Uiso   1.00
C618   C     0.67637   0.13525   0.04825   0.00000  Uiso   1.00
C619   C     0.29630   0.59595   0.11793   0.00000  Uiso   1.00
H620   H     0.28147   0.61287   0.09004   0.00000  Uiso   1.00
C621   C     0.64879   0.21158   0.07562   0.00000  Uiso   1.00
H622   H     0.63797   0.24130   0.08594   0.00000  Uiso   1.00
C623   C     0.38985   0.61144   0.33715   0.00000  Uiso   1.00
H624   H     0.37051   0.58887   0.35063   0.00000  Uiso   1.00
C625   C     0.66498   0.97134   0.17757   0.00000  Uiso   1.00
C626   C     0.41197   0.63309   0.36927   0.00000  Uiso   1.00
H627   H     0.41016   0.62729   0.40823   0.00000  Uiso   1.00
C628   C     0.67203   0.19044   0.10679   0.00000  Uiso   1.00
H629   H     0.67931   0.20345   0.14197   0.00000  Uiso   1.00
C630   C     0.68604   0.15254   0.09309   0.00000  Uiso   1.00
H631   H     0.70448   0.13609   0.11723   0.00000  Uiso   1.00
O632   O     0.70299   0.00000   0.00000   0.00000  Uiso   1.00
Ni633  Ni    0.50673   0.22213   0.69057   0.00000  Uiso   1.00
Ni634  Ni    0.74481   0.97191   0.94094   0.00000  Uiso   1.00
H635   H     0.56331   0.27440   0.74445   0.00000  Uiso   1.00
O636   O     0.53606   0.17133   0.68891   0.00000  Uiso   1.00
O637   O     0.47667   0.27278   0.68692   0.00000  Uiso   1.00
N638   N     0.53885   0.74442   0.14073   0.00000  Uiso   1.00
N639   N     0.96232   0.19469   0.12819   0.00000  Uiso   1.00
O640   O     0.47450   0.30175   0.76141   0.00000  Uiso   1.00
O641   O     0.71549   0.92120   0.93945   0.00000  Uiso   1.00
O642   O     0.77713   0.05187   0.01114   0.00000  Uiso   1.00
C643   C     0.58612   0.77919   0.07214   0.00000  Uiso   1.00
O644   O     0.77509   0.02232   0.93700   0.00000  Uiso   1.00
O645   O     0.57369   0.17277   0.75380   0.00000  Uiso   1.00
O646   O     0.67771   0.92255   0.00416   0.00000  Uiso   1.00
N647   N     0.63607   0.03259   0.74952   0.00000  Uiso   1.00
N648   N     0.61003   0.79963   0.04071   0.00000  Uiso   1.00
N649   N     0.64084   0.04888   0.79110   0.00000  Uiso   1.00
C650   C     0.57164   0.80229   0.11058   0.00000  Uiso   1.00
H651   H     0.57856   0.83446   0.11408   0.00000  Uiso   1.00
C652   C     0.81282   0.08016   0.94814   0.00000  Uiso   1.00
C653   C     0.55316   0.72183   0.10445   0.00000  Uiso   1.00
H654   H     0.54543   0.68970   0.10349   0.00000  Uiso   1.00
C655   C     0.56046   0.15666   0.71707   0.00000  Uiso   1.00
C656   C     0.57680   0.73761   0.06983   0.00000  Uiso   1.00
H657   H     0.58819   0.71769   0.04194   0.00000  Uiso   1.00
C658   C     0.57475   0.11459   0.70187   0.00000  Uiso   1.00
H659   H     0.68787   0.97569   0.00587   0.00000  Uiso   1.00
C660   C     0.61184   0.05504   0.71978   0.00000  Uiso   1.00
N661   N     0.88705   0.13748   0.03508   0.00000  Uiso   1.00
N662   N     0.36394   0.38666   0.78541   0.00000  Uiso   1.00
C663   C     0.95536   0.15456   0.13096   0.00000  Uiso   1.00
H664   H     0.97075   0.13740   0.15811   0.00000  Uiso   1.00
N665   N     0.61522   0.78280   0.99949   0.00000  Uiso   1.00
C666   C     0.46565   0.29869   0.71748   0.00000  Uiso   1.00
N667   N     0.88355   0.15323   0.99301   0.00000  Uiso   1.00
C668   C     0.41662   0.35172   0.73088   0.00000  Uiso   1.00
H669   H     0.41849   0.34608   0.76987   0.00000  Uiso   1.00
C670   C     0.94360   0.21706   0.09585   0.00000  Uiso   1.00
H671   H     0.94934   0.24978   0.09547   0.00000  Uiso   1.00
C672   C     0.83455   0.10220   0.98051   0.00000  Uiso   1.00
H673   H     0.83239   0.09678   0.01952   0.00000  Uiso   1.00
C674   C     0.43878   0.33025   0.69851   0.00000  Uiso   1.00
C675   C     0.78603   0.04854   0.96729   0.00000  Uiso   1.00
C676   C     0.91827   0.20036   0.06387   0.00000  Uiso   1.00
H677   H     0.90373   0.21961   0.03806   0.00000  Uiso   1.00
N678   N     0.71242   0.99423   0.89104   0.00000  Uiso   1.00
C679   C     0.59811   0.09356   0.73308   0.00000  Uiso   1.00
H680   H     0.60585   0.10719   0.76774   0.00000  Uiso   1.00
C681   C     0.56520   0.09725   0.65699   0.00000  Uiso   1.00
H682   H     0.54708   0.11387   0.63259   0.00000  Uiso   1.00
C683   C     0.33922   0.40736   0.81601   0.00000  Uiso   1.00
C684   C     0.54842   0.78404   0.14380   0.00000  Uiso   1.00
H685   H     0.53734   0.80150   0.17405   0.00000  Uiso   1.00
C686   C     0.65286   0.84387   0.98287   0.00000  Uiso   1.00
H687   H     0.64506   0.85758   0.01748   0.00000  Uiso   1.00
C688   C     0.39175   0.38070   0.71301   0.00000  Uiso   1.00
C689   C     0.69092   0.90655   0.96740   0.00000  Uiso   1.00
N690   N     0.36751   0.40253   0.74341   0.00000  Uiso   1.00
C691   C     0.70309   0.03395   0.89362   0.00000  Uiso   1.00
H692   H     0.71422   0.05163   0.92366   0.00000  Uiso   1.00
C693   C     0.67399   0.98700   0.82067   0.00000  Uiso   1.00
H694   H     0.66231   0.96699   0.79314   0.00000  Uiso   1.00
N695   N     0.28858   0.44395   0.87829   0.00000  Uiso   1.00
C696   C     0.69775   0.97139   0.85525   0.00000  Uiso   1.00
H697   H     0.70514   0.93917   0.85474   0.00000  Uiso   1.00
C698   C     0.93009   0.13522   0.10112   0.00000  Uiso   1.00
H699   H     0.92514   0.10256   0.10411   0.00000  Uiso   1.00
C700   C     0.86139   0.13877   0.91238   0.00000  Uiso   1.00
H701   H     0.88050   0.16155   0.89881   0.00000  Uiso   1.00
C702   C     0.81558   0.08718   0.89793   0.00000  Uiso   1.00
H703   H     0.79861   0.06957   0.87304   0.00000  Uiso   1.00
C704   C     0.83949   0.11679   0.88026   0.00000  Uiso   1.00
H705   H     0.84118   0.12251   0.84126   0.00000  Uiso   1.00
C706   C     0.33178   0.44929   0.81292   0.00000  Uiso   1.00
H707   H     0.34574   0.46823   0.78620   0.00000  Uiso   1.00
C708   C     0.63922   0.80532   0.96960   0.00000  Uiso   1.00
C709   C     0.85944   0.13115   0.96260   0.00000  Uiso   1.00
C710   C     0.60229   0.03807   0.67458   0.00000  Uiso   1.00
H711   H     0.61320   0.00834   0.66437   0.00000  Uiso   1.00
C712   C     0.43622   0.33765   0.64836   0.00000  Uiso   1.00
H713   H     0.45359   0.32064   0.62337   0.00000  Uiso   1.00
C714   C     0.67983   0.05204   0.86035   0.00000  Uiso   1.00
H715   H     0.67318   0.08432   0.86320   0.00000  Uiso   1.00
C716   C     0.57901   0.05920   0.64344   0.00000  Uiso   1.00
H717   H     0.57176   0.04608   0.60829   0.00000  Uiso   1.00
C718   C     0.30651   0.46606   0.84491   0.00000  Uiso   1.00
H719   H     0.30019   0.49862   0.84354   0.00000  Uiso   1.00
C720   C     0.91168   0.15822   0.06577   0.00000  Uiso   1.00
C721   C     0.32160   0.38463   0.85232   0.00000  Uiso   1.00
H722   H     0.32724   0.35215   0.85624   0.00000  Uiso   1.00
C723   C     0.67637   0.86475   0.95175   0.00000  Uiso   1.00
C724   C     0.29630   0.40405   0.88207   0.00000  Uiso   1.00
H725   H     0.28147   0.38713   0.90996   0.00000  Uiso   1.00
C726   C     0.64879   0.78842   0.92438   0.00000  Uiso   1.00
H727   H     0.63797   0.75870   0.91406   0.00000  Uiso   1.00
C728   C     0.38985   0.38856   0.66285   0.00000  Uiso   1.00
H729   H     0.37051   0.41113   0.64937   0.00000  Uiso   1.00
C730   C     0.66498   0.02866   0.82243   0.00000  Uiso   1.00
C731   C     0.41197   0.36691   0.63073   0.00000  Uiso   1.00
H732   H     0.41016   0.37271   0.59177   0.00000  Uiso   1.00
C733   C     0.67203   0.80956   0.89321   0.00000  Uiso   1.00
H734   H     0.67931   0.79655   0.85803   0.00000  Uiso   1.00
C735   C     0.68604   0.84746   0.90691   0.00000  Uiso   1.00
H736   H     0.70448   0.86391   0.88277   0.00000  Uiso   1.00
Ni737  Ni    0.49327   0.77787   0.69057   0.00000  Uiso   1.00
Ni738  Ni    0.25519   0.02809   0.94094   0.00000  Uiso   1.00
H739   H     0.43669   0.72560   0.74445   0.00000  Uiso   1.00
O740   O     0.46394   0.82867   0.68891   0.00000  Uiso   1.00
O741   O     0.52333   0.72722   0.68692   0.00000  Uiso   1.00
N742   N     0.46115   0.25558   0.14073   0.00000  Uiso   1.00
N743   N     0.03768   0.80531   0.12819   0.00000  Uiso   1.00
O744   O     0.52550   0.69825   0.76141   0.00000  Uiso   1.00
O745   O     0.28451   0.07880   0.93945   0.00000  Uiso   1.00
O746   O     0.22287   0.94813   0.01114   0.00000  Uiso   1.00
C747   C     0.41388   0.22081   0.07214   0.00000  Uiso   1.00
O748   O     0.22491   0.97768   0.93700   0.00000  Uiso   1.00
O749   O     0.42631   0.82723   0.75380   0.00000  Uiso   1.00
O750   O     0.32229   0.07745   0.00416   0.00000  Uiso   1.00
N751   N     0.36393   0.96741   0.74952   0.00000  Uiso   1.00
N752   N     0.38997   0.20037   0.04071   0.00000  Uiso   1.00
N753   N     0.35916   0.95112   0.79110   0.00000  Uiso   1.00
C754   C     0.42836   0.19771   0.11058   0.00000  Uiso   1.00
H755   H     0.42144   0.16554   0.11408   0.00000  Uiso   1.00
C756   C     0.18718   0.91984   0.94814   0.00000  Uiso   1.00
C757   C     0.44684   0.27817   0.10445   0.00000  Uiso   1.00
H758   H     0.45457   0.31030   0.10349   0.00000  Uiso   1.00
C759   C     0.43954   0.84334   0.71707   0.00000  Uiso   1.00
C760   C     0.42320   0.26239   0.06983   0.00000  Uiso   1.00
H761   H     0.41181   0.28231   0.04194   0.00000  Uiso   1.00
C762   C     0.42525   0.88541   0.70187   0.00000  Uiso   1.00
H763   H     0.31213   0.02431   0.00587   0.00000  Uiso   1.00
C764   C     0.38816   0.94496   0.71978   0.00000  Uiso   1.00
N765   N     0.11295   0.86252   0.03508   0.00000  Uiso   1.00
N766   N     0.63606   0.61334   0.78541   0.00000  Uiso   1.00
C767   C     0.04464   0.84544   0.13096   0.00000  Uiso   1.00
H768   H     0.02925   0.86260   0.15811   0.00000  Uiso   1.00
N769   N     0.38478   0.21720   0.99949   0.00000  Uiso   1.00
C770   C     0.53435   0.70131   0.71748   0.00000  Uiso   1.00
N771   N     0.11645   0.84677   0.99301   0.00000  Uiso   1.00
C772   C     0.58338   0.64828   0.73088   0.00000  Uiso   1.00
H773   H     0.58151   0.65392   0.76987   0.00000  Uiso   1.00
C774   C     0.05640   0.78294   0.09585   0.00000  Uiso   1.00
H775   H     0.05066   0.75022   0.09547   0.00000  Uiso   1.00
C776   C     0.16545   0.89780   0.98051   0.00000  Uiso   1.00
H777   H     0.16761   0.90322   0.01952   0.00000  Uiso   1.00
C778   C     0.56122   0.66975   0.69851   0.00000  Uiso   1.00
C779   C     0.21397   0.95146   0.96729   0.00000  Uiso   1.00
C780   C     0.08173   0.79964   0.06387   0.00000  Uiso   1.00
H781   H     0.09627   0.78039   0.03806   0.00000  Uiso   1.00
N782   N     0.28758   0.00577   0.89104   0.00000  Uiso   1.00
C783   C     0.40189   0.90644   0.73308   0.00000  Uiso   1.00
H784   H     0.39415   0.89281   0.76774   0.00000  Uiso   1.00
C785   C     0.43480   0.90275   0.65699   0.00000  Uiso   1.00
H786   H     0.45292   0.88613   0.63259   0.00000  Uiso   1.00
C787   C     0.66078   0.59264   0.81601   0.00000  Uiso   1.00
C788   C     0.45158   0.21596   0.14380   0.00000  Uiso   1.00
H789   H     0.46266   0.19850   0.17405   0.00000  Uiso   1.00
C790   C     0.34714   0.15613   0.98287   0.00000  Uiso   1.00
H791   H     0.35494   0.14242   0.01748   0.00000  Uiso   1.00
C792   C     0.60825   0.61930   0.71301   0.00000  Uiso   1.00
C793   C     0.30908   0.09345   0.96740   0.00000  Uiso   1.00
N794   N     0.63249   0.59747   0.74341   0.00000  Uiso   1.00
C795   C     0.29691   0.96605   0.89362   0.00000  Uiso   1.00
H796   H     0.28578   0.94837   0.92366   0.00000  Uiso   1.00
C797   C     0.32601   0.01300   0.82067   0.00000  Uiso   1.00
H798   H     0.33769   0.03301   0.79314   0.00000  Uiso   1.00
N799   N     0.71142   0.55605   0.87829   0.00000  Uiso   1.00
C800   C     0.30225   0.02861   0.85525   0.00000  Uiso   1.00
H801   H     0.29486   0.06083   0.85474   0.00000  Uiso   1.00
C802   C     0.06991   0.86478   0.10112   0.00000  Uiso   1.00
H803   H     0.07486   0.89744   0.10411   0.00000  Uiso   1.00
C804   C     0.13861   0.86123   0.91238   0.00000  Uiso   1.00
H805   H     0.11950   0.83845   0.89881   0.00000  Uiso   1.00
C806   C     0.18442   0.91282   0.89793   0.00000  Uiso   1.00
H807   H     0.20139   0.93043   0.87304   0.00000  Uiso   1.00
C808   C     0.16051   0.88321   0.88026   0.00000  Uiso   1.00
H809   H     0.15882   0.87749   0.84126   0.00000  Uiso   1.00
C810   C     0.66822   0.55071   0.81292   0.00000  Uiso   1.00
H811   H     0.65426   0.53177   0.78620   0.00000  Uiso   1.00
C812   C     0.36078   0.19468   0.96960   0.00000  Uiso   1.00
C813   C     0.14056   0.86885   0.96260   0.00000  Uiso   1.00
C814   C     0.39771   0.96193   0.67458   0.00000  Uiso   1.00
H815   H     0.38680   0.99166   0.66437   0.00000  Uiso   1.00
C816   C     0.56378   0.66235   0.64836   0.00000  Uiso   1.00
H817   H     0.54641   0.67936   0.62337   0.00000  Uiso   1.00
C818   C     0.32017   0.94796   0.86035   0.00000  Uiso   1.00
H819   H     0.32682   0.91568   0.86320   0.00000  Uiso   1.00
C820   C     0.42099   0.94080   0.64344   0.00000  Uiso   1.00
H821   H     0.42824   0.95392   0.60829   0.00000  Uiso   1.00
C822   C     0.69349   0.53394   0.84491   0.00000  Uiso   1.00
H823   H     0.69981   0.50138   0.84354   0.00000  Uiso   1.00
C824   C     0.08832   0.84178   0.06577   0.00000  Uiso   1.00
C825   C     0.67840   0.61537   0.85232   0.00000  Uiso   1.00
H826   H     0.67276   0.64785   0.85624   0.00000  Uiso   1.00
C827   C     0.32363   0.13525   0.95175   0.00000  Uiso   1.00
C828   C     0.70370   0.59595   0.88207   0.00000  Uiso   1.00
H829   H     0.71853   0.61287   0.90996   0.00000  Uiso   1.00
C830   C     0.35121   0.21158   0.92438   0.00000  Uiso   1.00
H831   H     0.36203   0.24130   0.91406   0.00000  Uiso   1.00
C832   C     0.61015   0.61144   0.66285   0.00000  Uiso   1.00
H833   H     0.62949   0.58887   0.64937   0.00000  Uiso   1.00
C834   C     0.33502   0.97134   0.82243   0.00000  Uiso   1.00
C835   C     0.58803   0.63309   0.63073   0.00000  Uiso   1.00
H836   H     0.58984   0.62729   0.59177   0.00000  Uiso   1.00
C837   C     0.32797   0.19044   0.89321   0.00000  Uiso   1.00
H838   H     0.32069   0.20345   0.85803   0.00000  Uiso   1.00
C839   C     0.31396   0.15254   0.90691   0.00000  Uiso   1.00
H840   H     0.29552   0.13609   0.88277   0.00000  Uiso   1.00
Ni841  Ni    0.99327   0.72213   0.30943   0.00000  Uiso   1.00
Ni842  Ni    0.75519   0.47191   0.05906   0.00000  Uiso   1.00
H843   H     0.93669   0.77440   0.25555   0.00000  Uiso   1.00
O844   O     0.96394   0.67133   0.31109   0.00000  Uiso   1.00
O845   O     0.02333   0.77278   0.31308   0.00000  Uiso   1.00
N846   N     0.96115   0.24442   0.85927   0.00000  Uiso   1.00
N847   N     0.53768   0.69469   0.87181   0.00000  Uiso   1.00
O848   O     0.02550   0.80175   0.23859   0.00000  Uiso   1.00
O849   O     0.78451   0.42120   0.06055   0.00000  Uiso   1.00
O850   O     0.72287   0.55187   0.98886   0.00000  Uiso   1.00
C851   C     0.91388   0.27919   0.92786   0.00000  Uiso   1.00
O852   O     0.72491   0.52232   0.06300   0.00000  Uiso   1.00
O853   O     0.92631   0.67277   0.24620   0.00000  Uiso   1.00
O854   O     0.82229   0.42255   0.99584   0.00000  Uiso   1.00
N855   N     0.86393   0.53259   0.25048   0.00000  Uiso   1.00
N856   N     0.88997   0.29963   0.95929   0.00000  Uiso   1.00
N857   N     0.85916   0.54888   0.20890   0.00000  Uiso   1.00
C858   C     0.92836   0.30229   0.88942   0.00000  Uiso   1.00
H859   H     0.92144   0.33446   0.88592   0.00000  Uiso   1.00
C860   C     0.68718   0.58016   0.05186   0.00000  Uiso   1.00
C861   C     0.94684   0.22183   0.89555   0.00000  Uiso   1.00
H862   H     0.95457   0.18970   0.89651   0.00000  Uiso   1.00
C863   C     0.93954   0.65666   0.28293   0.00000  Uiso   1.00
C864   C     0.92320   0.23761   0.93017   0.00000  Uiso   1.00
H865   H     0.91181   0.21769   0.95806   0.00000  Uiso   1.00
C866   C     0.92525   0.61459   0.29813   0.00000  Uiso   1.00
H867   H     0.81213   0.47569   0.99413   0.00000  Uiso   1.00
C868   C     0.88816   0.55504   0.28022   0.00000  Uiso   1.00
N869   N     0.61295   0.63748   0.96492   0.00000  Uiso   1.00
N870   N     0.13606   0.88666   0.21459   0.00000  Uiso   1.00
C871   C     0.54464   0.65456   0.86904   0.00000  Uiso   1.00
H872   H     0.52925   0.63740   0.84189   0.00000  Uiso   1.00
N873   N     0.88478   0.28280   0.00051   0.00000  Uiso   1.00
C874   C     0.03435   0.79869   0.28252   0.00000  Uiso   1.00
N875   N     0.61645   0.65323   0.00699   0.00000  Uiso   1.00
C876   C     0.08338   0.85172   0.26912   0.00000  Uiso   1.00
H877   H     0.08151   0.84608   0.23013   0.00000  Uiso   1.00
C878   C     0.55640   0.71706   0.90415   0.00000  Uiso   1.00
H879   H     0.55066   0.74978   0.90453   0.00000  Uiso   1.00
C880   C     0.66545   0.60220   0.01949   0.00000  Uiso   1.00
H881   H     0.66761   0.59678   0.98048   0.00000  Uiso   1.00
C882   C     0.06122   0.83025   0.30149   0.00000  Uiso   1.00
C883   C     0.71397   0.54854   0.03271   0.00000  Uiso   1.00
C884   C     0.58173   0.70036   0.93613   0.00000  Uiso   1.00
H885   H     0.59627   0.71961   0.96194   0.00000  Uiso   1.00
N886   N     0.78758   0.49423   0.10896   0.00000  Uiso   1.00
C887   C     0.90189   0.59356   0.26692   0.00000  Uiso   1.00
H888   H     0.89415   0.60719   0.23226   0.00000  Uiso   1.00
C889   C     0.93480   0.59725   0.34301   0.00000  Uiso   1.00
H890   H     0.95292   0.61387   0.36741   0.00000  Uiso   1.00
C891   C     0.16078   0.90736   0.18399   0.00000  Uiso   1.00
C892   C     0.95158   0.28404   0.85620   0.00000  Uiso   1.00
H893   H     0.96266   0.30150   0.82595   0.00000  Uiso   1.00
C894   C     0.84714   0.34387   0.01713   0.00000  Uiso   1.00
H895   H     0.85494   0.35758   0.98252   0.00000  Uiso   1.00
C896   C     0.10825   0.88070   0.28699   0.00000  Uiso   1.00
C897   C     0.80908   0.40655   0.03260   0.00000  Uiso   1.00
N898   N     0.13249   0.90253   0.25659   0.00000  Uiso   1.00
C899   C     0.79691   0.53395   0.10638   0.00000  Uiso   1.00
H900   H     0.78578   0.55163   0.07634   0.00000  Uiso   1.00
C901   C     0.82601   0.48700   0.17933   0.00000  Uiso   1.00
H902   H     0.83769   0.46699   0.20686   0.00000  Uiso   1.00
N903   N     0.21142   0.94395   0.12171   0.00000  Uiso   1.00
C904   C     0.80225   0.47139   0.14475   0.00000  Uiso   1.00
H905   H     0.79486   0.43917   0.14526   0.00000  Uiso   1.00
C906   C     0.56991   0.63522   0.89888   0.00000  Uiso   1.00
H907   H     0.57486   0.60256   0.89589   0.00000  Uiso   1.00
C908   C     0.63861   0.63877   0.08762   0.00000  Uiso   1.00
H909   H     0.61950   0.66155   0.10119   0.00000  Uiso   1.00
C910   C     0.68442   0.58718   0.10207   0.00000  Uiso   1.00
H911   H     0.70139   0.56957   0.12696   0.00000  Uiso   1.00
C912   C     0.66051   0.61679   0.11974   0.00000  Uiso   1.00
H913   H     0.65882   0.62251   0.15874   0.00000  Uiso   1.00
C914   C     0.16822   0.94929   0.18708   0.00000  Uiso   1.00
H915   H     0.15426   0.96823   0.21380   0.00000  Uiso   1.00
C916   C     0.86078   0.30532   0.03040   0.00000  Uiso   1.00
C917   C     0.64056   0.63115   0.03740   0.00000  Uiso   1.00
C918   C     0.89771   0.53807   0.32542   0.00000  Uiso   1.00
H919   H     0.88680   0.50834   0.33563   0.00000  Uiso   1.00
C920   C     0.06378   0.83765   0.35164   0.00000  Uiso   1.00
H921   H     0.04641   0.82064   0.37663   0.00000  Uiso   1.00
C922   C     0.82017   0.55204   0.13965   0.00000  Uiso   1.00
H923   H     0.82682   0.58432   0.13680   0.00000  Uiso   1.00
C924   C     0.92099   0.55920   0.35656   0.00000  Uiso   1.00
H925   H     0.92824   0.54608   0.39171   0.00000  Uiso   1.00
C926   C     0.19349   0.96606   0.15509   0.00000  Uiso   1.00
H927   H     0.19981   0.99862   0.15646   0.00000  Uiso   1.00
C928   C     0.58832   0.65822   0.93423   0.00000  Uiso   1.00
C929   C     0.17840   0.88463   0.14768   0.00000  Uiso   1.00
H930   H     0.17276   0.85215   0.14376   0.00000  Uiso   1.00
C931   C     0.82363   0.36475   0.04825   0.00000  Uiso   1.00
C932   C     0.20370   0.90405   0.11793   0.00000  Uiso   1.00
H933   H     0.21853   0.88713   0.09004   0.00000  Uiso   1.00
C934   C     0.85121   0.28842   0.07562   0.00000  Uiso   1.00
H935   H     0.86203   0.25870   0.08594   0.00000  Uiso   1.00
C936   C     0.11015   0.88856   0.33715   0.00000  Uiso   1.00
H937   H     0.12949   0.91113   0.35063   0.00000  Uiso   1.00
C938   C     0.83502   0.52866   0.17757   0.00000  Uiso   1.00
C939   C     0.08803   0.86691   0.36927   0.00000  Uiso   1.00
H940   H     0.08984   0.87271   0.40823   0.00000  Uiso   1.00
C941   C     0.82797   0.30956   0.10679   0.00000  Uiso   1.00
H942   H     0.82069   0.29655   0.14197   0.00000  Uiso   1.00
C943   C     0.81396   0.34746   0.09309   0.00000  Uiso   1.00
H944   H     0.79552   0.36391   0.11723   0.00000  Uiso   1.00
O945   O     0.95179   0.75000   0.25000   0.00000  Uiso   1.00
O946   O     0.79701   0.50000   0.00000   0.00000  Uiso   1.00
Ni947  Ni    0.00673   0.27787   0.30943   0.00000  Uiso   1.00
Ni948  Ni    0.24481   0.52809   0.05906   0.00000  Uiso   1.00
H949   H     0.06331   0.22560   0.25555   0.00000  Uiso   1.00
O950   O     0.03606   0.32867   0.31109   0.00000  Uiso   1.00
O951   O     0.97667   0.22722   0.31308   0.00000  Uiso   1.00
N952   N     0.03885   0.75558   0.85927   0.00000  Uiso   1.00
N953   N     0.46232   0.30531   0.87181   0.00000  Uiso   1.00
O954   O     0.97450   0.19825   0.23859   0.00000  Uiso   1.00
O955   O     0.21549   0.57880   0.06055   0.00000  Uiso   1.00
O956   O     0.27713   0.44813   0.98886   0.00000  Uiso   1.00
C957   C     0.08612   0.72081   0.92786   0.00000  Uiso   1.00
O958   O     0.27509   0.47768   0.06300   0.00000  Uiso   1.00
O959   O     0.07369   0.32723   0.24620   0.00000  Uiso   1.00
O960   O     0.17771   0.57745   0.99584   0.00000  Uiso   1.00
N961   N     0.13607   0.46741   0.25048   0.00000  Uiso   1.00
N962   N     0.11003   0.70037   0.95929   0.00000  Uiso   1.00
N963   N     0.14084   0.45112   0.20890   0.00000  Uiso   1.00
C964   C     0.07164   0.69771   0.88942   0.00000  Uiso   1.00
H965   H     0.07856   0.66554   0.88592   0.00000  Uiso   1.00
C966   C     0.31282   0.41984   0.05186   0.00000  Uiso   1.00
C967   C     0.05316   0.77817   0.89555   0.00000  Uiso   1.00
H968   H     0.04543   0.81030   0.89651   0.00000  Uiso   1.00
C969   C     0.06046   0.34334   0.28293   0.00000  Uiso   1.00
C970   C     0.07680   0.76239   0.93017   0.00000  Uiso   1.00
H971   H     0.08819   0.78231   0.95806   0.00000  Uiso   1.00
C972   C     0.07475   0.38541   0.29813   0.00000  Uiso   1.00
H973   H     0.18787   0.52431   0.99413   0.00000  Uiso   1.00
C974   C     0.11184   0.44496   0.28022   0.00000  Uiso   1.00
N975   N     0.38705   0.36252   0.96492   0.00000  Uiso   1.00
N976   N     0.86394   0.11334   0.21459   0.00000  Uiso   1.00
C977   C     0.45536   0.34544   0.86904   0.00000  Uiso   1.00
H978   H     0.47075   0.36260   0.84189   0.00000  Uiso   1.00
N979   N     0.11522   0.71720   0.00051   0.00000  Uiso   1.00
C980   C     0.96565   0.20131   0.28252   0.00000  Uiso   1.00
N981   N     0.38355   0.34677   0.00699   0.00000  Uiso   1.00
C982   C     0.91662   0.14828   0.26912   0.00000  Uiso   1.00
H983   H     0.91849   0.15392   0.23013   0.00000  Uiso   1.00
C984   C     0.44360   0.28294   0.90415   0.00000  Uiso   1.00
H985   H     0.44934   0.25022   0.90453   0.00000  Uiso   1.00
C986   C     0.33455   0.39780   0.01949   0.00000  Uiso   1.00
H987   H     0.33239   0.40322   0.98048   0.00000  Uiso   1.00
C988   C     0.93878   0.16975   0.30149   0.00000  Uiso   1.00
C989   C     0.28603   0.45146   0.03271   0.00000  Uiso   1.00
C990   C     0.41827   0.29964   0.93613   0.00000  Uiso   1.00
H991   H     0.40373   0.28039   0.96194   0.00000  Uiso   1.00
N992   N     0.21242   0.50577   0.10896   0.00000  Uiso   1.00
C993   C     0.09811   0.40644   0.26692   0.00000  Uiso   1.00
H994   H     0.10585   0.39281   0.23226   0.00000  Uiso   1.00
C995   C     0.06520   0.40275   0.34301   0.00000  Uiso   1.00
H996   H     0.04708   0.38613   0.36741   0.00000  Uiso   1.00
C997   C     0.83922   0.09264   0.18399   0.00000  Uiso   1.00
C998   C     0.04842   0.71596   0.85620   0.00000  Uiso   1.00
H999   H     0.03734   0.69850   0.82595   0.00000  Uiso   1.00
C1000  C     0.15286   0.65613   0.01713   0.00000  Uiso   1.00
H1001  H     0.14506   0.64242   0.98252   0.00000  Uiso   1.00
C1002  C     0.89175   0.11930   0.28699   0.00000  Uiso   1.00
C1003  C     0.19092   0.59345   0.03260   0.00000  Uiso   1.00
N1004  N     0.86751   0.09747   0.25659   0.00000  Uiso   1.00
C1005  C     0.20309   0.46605   0.10638   0.00000  Uiso   1.00
H1006  H     0.21422   0.44837   0.07634   0.00000  Uiso   1.00
C1007  C     0.17399   0.51300   0.17933   0.00000  Uiso   1.00
H1008  H     0.16231   0.53301   0.20686   0.00000  Uiso   1.00
N1009  N     0.78858   0.05605   0.12171   0.00000  Uiso   1.00
C1010  C     0.19775   0.52861   0.14475   0.00000  Uiso   1.00
H1011  H     0.20514   0.56083   0.14526   0.00000  Uiso   1.00
C1012  C     0.43009   0.36478   0.89888   0.00000  Uiso   1.00
H1013  H     0.42514   0.39744   0.89589   0.00000  Uiso   1.00
C1014  C     0.36139   0.36123   0.08762   0.00000  Uiso   1.00
H1015  H     0.38050   0.33845   0.10119   0.00000  Uiso   1.00
C1016  C     0.31558   0.41282   0.10207   0.00000  Uiso   1.00
H1017  H     0.29861   0.43043   0.12696   0.00000  Uiso   1.00
C1018  C     0.33949   0.38321   0.11974   0.00000  Uiso   1.00
H1019  H     0.34118   0.37749   0.15874   0.00000  Uiso   1.00
C1020  C     0.83178   0.05071   0.18708   0.00000  Uiso   1.00
H1021  H     0.84574   0.03177   0.21380   0.00000  Uiso   1.00
C1022  C     0.13922   0.69468   0.03040   0.00000  Uiso   1.00
C1023  C     0.35944   0.36885   0.03740   0.00000  Uiso   1.00
C1024  C     0.10229   0.46193   0.32542   0.00000  Uiso   1.00
H1025  H     0.11320   0.49166   0.33563   0.00000  Uiso   1.00
C1026  C     0.93622   0.16235   0.35164   0.00000  Uiso   1.00
H1027  H     0.95359   0.17936   0.37663   0.00000  Uiso   1.00
C1028  C     0.17983   0.44796   0.13965   0.00000  Uiso   1.00
H1029  H     0.17318   0.41568   0.13680   0.00000  Uiso   1.00
C1030  C     0.07901   0.44080   0.35656   0.00000  Uiso   1.00
H1031  H     0.07176   0.45392   0.39171   0.00000  Uiso   1.00
C1032  C     0.80651   0.03394   0.15509   0.00000  Uiso   1.00
H1033  H     0.80019   0.00138   0.15646   0.00000  Uiso   1.00
C1034  C     0.41168   0.34178   0.93423   0.00000  Uiso   1.00
C1035  C     0.82160   0.11537   0.14768   0.00000  Uiso   1.00
H1036  H     0.82724   0.14785   0.14376   0.00000  Uiso   1.00
C1037  C     0.17637   0.63525   0.04825   0.00000  Uiso   1.00
C1038  C     0.79630   0.09595   0.11793   0.00000  Uiso   1.00
H1039  H     0.78147   0.11287   0.09004   0.00000  Uiso   1.00
C1040  C     0.14879   0.71158   0.07562   0.00000  Uiso   1.00
H1041  H     0.13797   0.74130   0.08594   0.00000  Uiso   1.00
C1042  C     0.88985   0.11144   0.33715   0.00000  Uiso   1.00
H1043  H     0.87051   0.08887   0.35063   0.00000  Uiso   1.00
C1044  C     0.16498   0.47134   0.17757   0.00000  Uiso   1.00
C1045  C     0.91197   0.13309   0.36927   0.00000  Uiso   1.00
H1046  H     0.91016   0.12729   0.40823   0.00000  Uiso   1.00
C1047  C     0.17203   0.69044   0.10679   0.00000  Uiso   1.00
H1048  H     0.17931   0.70345   0.14197   0.00000  Uiso   1.00
C1049  C     0.18604   0.65254   0.09309   0.00000  Uiso   1.00
H1050  H     0.20448   0.63609   0.11723   0.00000  Uiso   1.00
O1051  O     0.04821   0.25000   0.25000   0.00000  Uiso   1.00
O1052  O     0.20299   0.50000   0.00000   0.00000  Uiso   1.00
Ni1053 Ni    0.00673   0.72213   0.69057   0.00000  Uiso   1.00
Ni1054 Ni    0.24481   0.47191   0.94094   0.00000  Uiso   1.00
H1055  H     0.06331   0.77440   0.74445   0.00000  Uiso   1.00
O1056  O     0.03606   0.67133   0.68891   0.00000  Uiso   1.00
O1057  O     0.97667   0.77278   0.68692   0.00000  Uiso   1.00
N1058  N     0.03885   0.24442   0.14073   0.00000  Uiso   1.00
N1059  N     0.46232   0.69469   0.12819   0.00000  Uiso   1.00
O1060  O     0.97450   0.80175   0.76141   0.00000  Uiso   1.00
O1061  O     0.21549   0.42120   0.93945   0.00000  Uiso   1.00
O1062  O     0.27713   0.55187   0.01114   0.00000  Uiso   1.00
C1063  C     0.08612   0.27919   0.07214   0.00000  Uiso   1.00
O1064  O     0.27509   0.52232   0.93700   0.00000  Uiso   1.00
O1065  O     0.07369   0.67277   0.75380   0.00000  Uiso   1.00
O1066  O     0.17771   0.42255   0.00416   0.00000  Uiso   1.00
N1067  N     0.13607   0.53259   0.74952   0.00000  Uiso   1.00
N1068  N     0.11003   0.29963   0.04071   0.00000  Uiso   1.00
N1069  N     0.14084   0.54888   0.79110   0.00000  Uiso   1.00
C1070  C     0.07164   0.30229   0.11058   0.00000  Uiso   1.00
H1071  H     0.07856   0.33446   0.11408   0.00000  Uiso   1.00
C1072  C     0.31282   0.58016   0.94814   0.00000  Uiso   1.00
C1073  C     0.05316   0.22183   0.10445   0.00000  Uiso   1.00
H1074  H     0.04543   0.18970   0.10349   0.00000  Uiso   1.00
C1075  C     0.06046   0.65666   0.71707   0.00000  Uiso   1.00
C1076  C     0.07680   0.23761   0.06983   0.00000  Uiso   1.00
H1077  H     0.08819   0.21769   0.04194   0.00000  Uiso   1.00
C1078  C     0.07475   0.61459   0.70187   0.00000  Uiso   1.00
H1079  H     0.18787   0.47569   0.00587   0.00000  Uiso   1.00
C1080  C     0.11184   0.55504   0.71978   0.00000  Uiso   1.00
N1081  N     0.38705   0.63748   0.03508   0.00000  Uiso   1.00
N1082  N     0.86394   0.88666   0.78541   0.00000  Uiso   1.00
C1083  C     0.45536   0.65456   0.13096   0.00000  Uiso   1.00
H1084  H     0.47075   0.63740   0.15811   0.00000  Uiso   1.00
N1085  N     0.11522   0.28280   0.99949   0.00000  Uiso   1.00
C1086  C     0.96565   0.79869   0.71748   0.00000  Uiso   1.00
N1087  N     0.38355   0.65323   0.99301   0.00000  Uiso   1.00
C1088  C     0.91662   0.85172   0.73088   0.00000  Uiso   1.00
H1089  H     0.91849   0.84608   0.76987   0.00000  Uiso   1.00
C1090  C     0.44360   0.71706   0.09585   0.00000  Uiso   1.00
H1091  H     0.44934   0.74978   0.09547   0.00000  Uiso   1.00
C1092  C     0.33455   0.60220   0.98051   0.00000  Uiso   1.00
H1093  H     0.33239   0.59678   0.01952   0.00000  Uiso   1.00
C1094  C     0.93878   0.83025   0.69851   0.00000  Uiso   1.00
C1095  C     0.28603   0.54854   0.96729   0.00000  Uiso   1.00
C1096  C     0.41827   0.70036   0.06387   0.00000  Uiso   1.00
H1097  H     0.40373   0.71961   0.03806   0.00000  Uiso   1.00
N1098  N     0.21242   0.49423   0.89104   0.00000  Uiso   1.00
C1099  C     0.09811   0.59356   0.73308   0.00000  Uiso   1.00
H1100  H     0.10585   0.60719   0.76774   0.00000  Uiso   1.00
C1101  C     0.06520   0.59725   0.65699   0.00000  Uiso   1.00
H1102  H     0.04708   0.61387   0.63259   0.00000  Uiso   1.00
C1103  C     0.83922   0.90736   0.81601   0.00000  Uiso   1.00
C1104  C     0.04842   0.28404   0.14380   0.00000  Uiso   1.00
H1105  H     0.03734   0.30150   0.17405   0.00000  Uiso   1.00
C1106  C     0.15286   0.34387   0.98287   0.00000  Uiso   1.00
H1107  H     0.14506   0.35758   0.01748   0.00000  Uiso   1.00
C1108  C     0.89175   0.88070   0.71301   0.00000  Uiso   1.00
C1109  C     0.19092   0.40655   0.96740   0.00000  Uiso   1.00
N1110  N     0.86751   0.90253   0.74341   0.00000  Uiso   1.00
C1111  C     0.20309   0.53395   0.89362   0.00000  Uiso   1.00
H1112  H     0.21422   0.55163   0.92366   0.00000  Uiso   1.00
C1113  C     0.17399   0.48700   0.82067   0.00000  Uiso   1.00
H1114  H     0.16231   0.46699   0.79314   0.00000  Uiso   1.00
N1115  N     0.78858   0.94395   0.87829   0.00000  Uiso   1.00
C1116  C     0.19775   0.47139   0.85525   0.00000  Uiso   1.00
H1117  H     0.20514   0.43917   0.85474   0.00000  Uiso   1.00
C1118  C     0.43009   0.63522   0.10112   0.00000  Uiso   1.00
H1119  H     0.42514   0.60256   0.10411   0.00000  Uiso   1.00
C1120  C     0.36139   0.63877   0.91238   0.00000  Uiso   1.00
H1121  H     0.38050   0.66155   0.89881   0.00000  Uiso   1.00
C1122  C     0.31558   0.58718   0.89793   0.00000  Uiso   1.00
H1123  H     0.29861   0.56957   0.87304   0.00000  Uiso   1.00
C1124  C     0.33949   0.61679   0.88026   0.00000  Uiso   1.00
H1125  H     0.34118   0.62251   0.84126   0.00000  Uiso   1.00
C1126  C     0.83178   0.94929   0.81292   0.00000  Uiso   1.00
H1127  H     0.84574   0.96823   0.78620   0.00000  Uiso   1.00
C1128  C     0.13922   0.30532   0.96960   0.00000  Uiso   1.00
C1129  C     0.35944   0.63115   0.96260   0.00000  Uiso   1.00
C1130  C     0.10229   0.53807   0.67458   0.00000  Uiso   1.00
H1131  H     0.11320   0.50834   0.66437   0.00000  Uiso   1.00
C1132  C     0.93622   0.83765   0.64836   0.00000  Uiso   1.00
H1133  H     0.95359   0.82064   0.62337   0.00000  Uiso   1.00
C1134  C     0.17983   0.55204   0.86035   0.00000  Uiso   1.00
H1135  H     0.17318   0.58432   0.86320   0.00000  Uiso   1.00
C1136  C     0.07901   0.55920   0.64344   0.00000  Uiso   1.00
H1137  H     0.07176   0.54608   0.60829   0.00000  Uiso   1.00
C1138  C     0.80651   0.96606   0.84491   0.00000  Uiso   1.00
H1139  H     0.80019   0.99862   0.84354   0.00000  Uiso   1.00
C1140  C     0.41168   0.65822   0.06577   0.00000  Uiso   1.00
C1141  C     0.82160   0.88463   0.85232   0.00000  Uiso   1.00
H1142  H     0.82724   0.85215   0.85624   0.00000  Uiso   1.00
C1143  C     0.17637   0.36475   0.95175   0.00000  Uiso   1.00
C1144  C     0.79630   0.90405   0.88207   0.00000  Uiso   1.00
H1145  H     0.78147   0.88713   0.90996   0.00000  Uiso   1.00
C1146  C     0.14879   0.28842   0.92438   0.00000  Uiso   1.00
H1147  H     0.13797   0.25870   0.91406   0.00000  Uiso   1.00
C1148  C     0.88985   0.88856   0.66285   0.00000  Uiso   1.00
H1149  H     0.87051   0.91113   0.64937   0.00000  Uiso   1.00
C1150  C     0.16498   0.52866   0.82243   0.00000  Uiso   1.00
C1151  C     0.91197   0.86691   0.63073   0.00000  Uiso   1.00
H1152  H     0.91016   0.87271   0.59177   0.00000  Uiso   1.00
C1153  C     0.17203   0.30956   0.89321   0.00000  Uiso   1.00
H1154  H     0.17931   0.29655   0.85803   0.00000  Uiso   1.00
C1155  C     0.18604   0.34746   0.90691   0.00000  Uiso   1.00
H1156  H     0.20448   0.36391   0.88277   0.00000  Uiso   1.00
O1157  O     0.04821   0.75000   0.75000   0.00000  Uiso   1.00
Ni1158 Ni    0.99327   0.27787   0.69057   0.00000  Uiso   1.00
Ni1159 Ni    0.75519   0.52809   0.94094   0.00000  Uiso   1.00
H1160  H     0.93669   0.22560   0.74445   0.00000  Uiso   1.00
O1161  O     0.96394   0.32867   0.68891   0.00000  Uiso   1.00
O1162  O     0.02333   0.22722   0.68692   0.00000  Uiso   1.00
N1163  N     0.96115   0.75558   0.14073   0.00000  Uiso   1.00
N1164  N     0.53768   0.30531   0.12819   0.00000  Uiso   1.00
O1165  O     0.02550   0.19825   0.76141   0.00000  Uiso   1.00
O1166  O     0.78451   0.57880   0.93945   0.00000  Uiso   1.00
O1167  O     0.72287   0.44813   0.01114   0.00000  Uiso   1.00
C1168  C     0.91388   0.72081   0.07214   0.00000  Uiso   1.00
O1169  O     0.72491   0.47768   0.93700   0.00000  Uiso   1.00
O1170  O     0.92631   0.32723   0.75380   0.00000  Uiso   1.00
O1171  O     0.82229   0.57745   0.00416   0.00000  Uiso   1.00
N1172  N     0.86393   0.46741   0.74952   0.00000  Uiso   1.00
N1173  N     0.88997   0.70037   0.04071   0.00000  Uiso   1.00
N1174  N     0.85916   0.45112   0.79110   0.00000  Uiso   1.00
C1175  C     0.92836   0.69771   0.11058   0.00000  Uiso   1.00
H1176  H     0.92144   0.66554   0.11408   0.00000  Uiso   1.00
C1177  C     0.68718   0.41984   0.94814   0.00000  Uiso   1.00
C1178  C     0.94684   0.77817   0.10445   0.00000  Uiso   1.00
H1179  H     0.95457   0.81030   0.10349   0.00000  Uiso   1.00
C1180  C     0.93954   0.34334   0.71707   0.00000  Uiso   1.00
C1181  C     0.92320   0.76239   0.06983   0.00000  Uiso   1.00
H1182  H     0.91181   0.78231   0.04194   0.00000  Uiso   1.00
C1183  C     0.92525   0.38541   0.70187   0.00000  Uiso   1.00
H1184  H     0.81213   0.52431   0.00587   0.00000  Uiso   1.00
C1185  C     0.88816   0.44496   0.71978   0.00000  Uiso   1.00
N1186  N     0.61295   0.36252   0.03508   0.00000  Uiso   1.00
N1187  N     0.13606   0.11334   0.78541   0.00000  Uiso   1.00
C1188  C     0.54464   0.34544   0.13096   0.00000  Uiso   1.00
H1189  H     0.52925   0.36260   0.15811   0.00000  Uiso   1.00
N1190  N     0.88478   0.71720   0.99949   0.00000  Uiso   1.00
C1191  C     0.03435   0.20131   0.71748   0.00000  Uiso   1.00
N1192  N     0.61645   0.34677   0.99301   0.00000  Uiso   1.00
C1193  C     0.08338   0.14828   0.73088   0.00000  Uiso   1.00
H1194  H     0.08151   0.15392   0.76987   0.00000  Uiso   1.00
C1195  C     0.55640   0.28294   0.09585   0.00000  Uiso   1.00
H1196  H     0.55066   0.25022   0.09547   0.00000  Uiso   1.00
C1197  C     0.66545   0.39780   0.98051   0.00000  Uiso   1.00
H1198  H     0.66761   0.40322   0.01952   0.00000  Uiso   1.00
C1199  C     0.06122   0.16975   0.69851   0.00000  Uiso   1.00
C1200  C     0.71397   0.45146   0.96729   0.00000  Uiso   1.00
C1201  C     0.58173   0.29964   0.06387   0.00000  Uiso   1.00
H1202  H     0.59627   0.28039   0.03806   0.00000  Uiso   1.00
N1203  N     0.78758   0.50577   0.89104   0.00000  Uiso   1.00
C1204  C     0.90189   0.40644   0.73308   0.00000  Uiso   1.00
H1205  H     0.89415   0.39281   0.76774   0.00000  Uiso   1.00
C1206  C     0.93480   0.40275   0.65699   0.00000  Uiso   1.00
H1207  H     0.95292   0.38613   0.63259   0.00000  Uiso   1.00
C1208  C     0.16078   0.09264   0.81601   0.00000  Uiso   1.00
C1209  C     0.95158   0.71596   0.14380   0.00000  Uiso   1.00
H1210  H     0.96266   0.69850   0.17405   0.00000  Uiso   1.00
C1211  C     0.84714   0.65613   0.98287   0.00000  Uiso   1.00
H1212  H     0.85494   0.64242   0.01748   0.00000  Uiso   1.00
C1213  C     0.10825   0.11930   0.71301   0.00000  Uiso   1.00
C1214  C     0.80908   0.59345   0.96740   0.00000  Uiso   1.00
N1215  N     0.13249   0.09747   0.74341   0.00000  Uiso   1.00
C1216  C     0.79691   0.46605   0.89362   0.00000  Uiso   1.00
H1217  H     0.78578   0.44837   0.92366   0.00000  Uiso   1.00
C1218  C     0.82601   0.51300   0.82067   0.00000  Uiso   1.00
H1219  H     0.83769   0.53301   0.79314   0.00000  Uiso   1.00
N1220  N     0.21142   0.05605   0.87829   0.00000  Uiso   1.00
C1221  C     0.80225   0.52861   0.85525   0.00000  Uiso   1.00
H1222  H     0.79486   0.56083   0.85474   0.00000  Uiso   1.00
C1223  C     0.56991   0.36478   0.10112   0.00000  Uiso   1.00
H1224  H     0.57486   0.39744   0.10411   0.00000  Uiso   1.00
C1225  C     0.63861   0.36123   0.91238   0.00000  Uiso   1.00
H1226  H     0.61950   0.33845   0.89881   0.00000  Uiso   1.00
C1227  C     0.68442   0.41282   0.89793   0.00000  Uiso   1.00
H1228  H     0.70139   0.43043   0.87304   0.00000  Uiso   1.00
C1229  C     0.66051   0.38321   0.88026   0.00000  Uiso   1.00
H1230  H     0.65882   0.37749   0.84126   0.00000  Uiso   1.00
C1231  C     0.16822   0.05071   0.81292   0.00000  Uiso   1.00
H1232  H     0.15426   0.03177   0.78620   0.00000  Uiso   1.00
C1233  C     0.86078   0.69468   0.96960   0.00000  Uiso   1.00
C1234  C     0.64056   0.36885   0.96260   0.00000  Uiso   1.00
C1235  C     0.89771   0.46193   0.67458   0.00000  Uiso   1.00
H1236  H     0.88680   0.49166   0.66437   0.00000  Uiso   1.00
C1237  C     0.06378   0.16235   0.64836   0.00000  Uiso   1.00
H1238  H     0.04641   0.17936   0.62337   0.00000  Uiso   1.00
C1239  C     0.82017   0.44796   0.86035   0.00000  Uiso   1.00
H1240  H     0.82682   0.41568   0.86320   0.00000  Uiso   1.00
C1241  C     0.92099   0.44080   0.64344   0.00000  Uiso   1.00
H1242  H     0.92824   0.45392   0.60829   0.00000  Uiso   1.00
C1243  C     0.19349   0.03394   0.84491   0.00000  Uiso   1.00
H1244  H     0.19981   0.00138   0.84354   0.00000  Uiso   1.00
C1245  C     0.58832   0.34178   0.06577   0.00000  Uiso   1.00
C1246  C     0.17840   0.11537   0.85232   0.00000  Uiso   1.00
H1247  H     0.17276   0.14785   0.85624   0.00000  Uiso   1.00
C1248  C     0.82363   0.63525   0.95175   0.00000  Uiso   1.00
C1249  C     0.20370   0.09595   0.88207   0.00000  Uiso   1.00
H1250  H     0.21853   0.11287   0.90996   0.00000  Uiso   1.00
C1251  C     0.85121   0.71158   0.92438   0.00000  Uiso   1.00
H1252  H     0.86203   0.74130   0.91406   0.00000  Uiso   1.00
C1253  C     0.11015   0.11144   0.66285   0.00000  Uiso   1.00
H1254  H     0.12949   0.08887   0.64937   0.00000  Uiso   1.00
C1255  C     0.83502   0.47134   0.82243   0.00000  Uiso   1.00
C1256  C     0.08803   0.13309   0.63073   0.00000  Uiso   1.00
H1257  H     0.08984   0.12729   0.59177   0.00000  Uiso   1.00
C1258  C     0.82797   0.69044   0.89321   0.00000  Uiso   1.00
H1259  H     0.82069   0.70345   0.85803   0.00000  Uiso   1.00
C1260  C     0.81396   0.65254   0.90691   0.00000  Uiso   1.00
H1261  H     0.79552   0.63609   0.88277   0.00000  Uiso   1.00
O1262  O     0.95179   0.25000   0.75000   0.00000  Uiso   1.00
Ni1263 Ni    0.99327   0.22213   0.80943   0.00000  Uiso   1.00
Ni1264 Ni    0.75519   0.97191   0.55906   0.00000  Uiso   1.00
H1265  H     0.93669   0.27440   0.75555   0.00000  Uiso   1.00
O1266  O     0.96394   0.17133   0.81109   0.00000  Uiso   1.00
O1267  O     0.02333   0.27278   0.81308   0.00000  Uiso   1.00
N1268  N     0.96115   0.74442   0.35927   0.00000  Uiso   1.00
N1269  N     0.53768   0.19469   0.37181   0.00000  Uiso   1.00
O1270  O     0.02550   0.30175   0.73859   0.00000  Uiso   1.00
O1271  O     0.78451   0.92120   0.56055   0.00000  Uiso   1.00
O1272  O     0.72287   0.05187   0.48886   0.00000  Uiso   1.00
C1273  C     0.91388   0.77919   0.42786   0.00000  Uiso   1.00
O1274  O     0.72491   0.02232   0.56300   0.00000  Uiso   1.00
O1275  O     0.92631   0.17277   0.74620   0.00000  Uiso   1.00
O1276  O     0.82229   0.92255   0.49584   0.00000  Uiso   1.00
N1277  N     0.86393   0.03259   0.75048   0.00000  Uiso   1.00
N1278  N     0.88997   0.79963   0.45929   0.00000  Uiso   1.00
N1279  N     0.85916   0.04888   0.70890   0.00000  Uiso   1.00
C1280  C     0.92836   0.80229   0.38942   0.00000  Uiso   1.00
H1281  H     0.92144   0.83446   0.38592   0.00000  Uiso   1.00
C1282  C     0.68718   0.08016   0.55186   0.00000  Uiso   1.00
C1283  C     0.94684   0.72183   0.39555   0.00000  Uiso   1.00
H1284  H     0.95457   0.68970   0.39651   0.00000  Uiso   1.00
C1285  C     0.93954   0.15666   0.78293   0.00000  Uiso   1.00
C1286  C     0.92320   0.73761   0.43017   0.00000  Uiso   1.00
H1287  H     0.91181   0.71769   0.45806   0.00000  Uiso   1.00
C1288  C     0.92525   0.11459   0.79813   0.00000  Uiso   1.00
H1289  H     0.81213   0.97569   0.49413   0.00000  Uiso   1.00
C1290  C     0.88816   0.05504   0.78022   0.00000  Uiso   1.00
N1291  N     0.61295   0.13748   0.46492   0.00000  Uiso   1.00
N1292  N     0.13606   0.38666   0.71459   0.00000  Uiso   1.00
C1293  C     0.54464   0.15456   0.36904   0.00000  Uiso   1.00
H1294  H     0.52925   0.13740   0.34189   0.00000  Uiso   1.00
N1295  N     0.88478   0.78280   0.50051   0.00000  Uiso   1.00
C1296  C     0.03435   0.29869   0.78252   0.00000  Uiso   1.00
N1297  N     0.61645   0.15323   0.50699   0.00000  Uiso   1.00
C1298  C     0.08338   0.35172   0.76912   0.00000  Uiso   1.00
H1299  H     0.08151   0.34608   0.73013   0.00000  Uiso   1.00
C1300  C     0.55640   0.21706   0.40415   0.00000  Uiso   1.00
H1301  H     0.55066   0.24978   0.40453   0.00000  Uiso   1.00
C1302  C     0.66545   0.10220   0.51949   0.00000  Uiso   1.00
H1303  H     0.66761   0.09678   0.48048   0.00000  Uiso   1.00
C1304  C     0.06122   0.33025   0.80149   0.00000  Uiso   1.00
C1305  C     0.71397   0.04854   0.53271   0.00000  Uiso   1.00
C1306  C     0.58173   0.20036   0.43613   0.00000  Uiso   1.00
H1307  H     0.59627   0.21961   0.46194   0.00000  Uiso   1.00
N1308  N     0.78758   0.99423   0.60896   0.00000  Uiso   1.00
C1309  C     0.90189   0.09356   0.76692   0.00000  Uiso   1.00
H1310  H     0.89415   0.10719   0.73226   0.00000  Uiso   1.00
C1311  C     0.93480   0.09725   0.84301   0.00000  Uiso   1.00
H1312  H     0.95292   0.11387   0.86741   0.00000  Uiso   1.00
C1313  C     0.16078   0.40736   0.68399   0.00000  Uiso   1.00
C1314  C     0.95158   0.78404   0.35620   0.00000  Uiso   1.00
H1315  H     0.96266   0.80150   0.32595   0.00000  Uiso   1.00
C1316  C     0.84714   0.84387   0.51713   0.00000  Uiso   1.00
H1317  H     0.85494   0.85758   0.48252   0.00000  Uiso   1.00
C1318  C     0.10825   0.38070   0.78699   0.00000  Uiso   1.00
C1319  C     0.80908   0.90655   0.53260   0.00000  Uiso   1.00
N1320  N     0.13249   0.40253   0.75659   0.00000  Uiso   1.00
C1321  C     0.79691   0.03395   0.60638   0.00000  Uiso   1.00
H1322  H     0.78578   0.05163   0.57634   0.00000  Uiso   1.00
C1323  C     0.82601   0.98700   0.67933   0.00000  Uiso   1.00
H1324  H     0.83769   0.96699   0.70686   0.00000  Uiso   1.00
N1325  N     0.21142   0.44395   0.62171   0.00000  Uiso   1.00
C1326  C     0.80225   0.97139   0.64475   0.00000  Uiso   1.00
H1327  H     0.79486   0.93917   0.64526   0.00000  Uiso   1.00
C1328  C     0.56991   0.13522   0.39888   0.00000  Uiso   1.00
H1329  H     0.57486   0.10256   0.39589   0.00000  Uiso   1.00
C1330  C     0.63861   0.13877   0.58762   0.00000  Uiso   1.00
H1331  H     0.61950   0.16155   0.60119   0.00000  Uiso   1.00
C1332  C     0.68442   0.08718   0.60207   0.00000  Uiso   1.00
H1333  H     0.70139   0.06957   0.62696   0.00000  Uiso   1.00
C1334  C     0.66051   0.11679   0.61974   0.00000  Uiso   1.00
H1335  H     0.65882   0.12251   0.65874   0.00000  Uiso   1.00
C1336  C     0.16822   0.44929   0.68708   0.00000  Uiso   1.00
H1337  H     0.15426   0.46823   0.71380   0.00000  Uiso   1.00
C1338  C     0.86078   0.80532   0.53040   0.00000  Uiso   1.00
C1339  C     0.64056   0.13115   0.53740   0.00000  Uiso   1.00
C1340  C     0.89771   0.03807   0.82542   0.00000  Uiso   1.00
H1341  H     0.88680   0.00834   0.83563   0.00000  Uiso   1.00
C1342  C     0.06378   0.33765   0.85164   0.00000  Uiso   1.00
H1343  H     0.04641   0.32064   0.87663   0.00000  Uiso   1.00
C1344  C     0.82017   0.05204   0.63965   0.00000  Uiso   1.00
H1345  H     0.82682   0.08432   0.63680   0.00000  Uiso   1.00
C1346  C     0.92099   0.05920   0.85656   0.00000  Uiso   1.00
H1347  H     0.92824   0.04608   0.89171   0.00000  Uiso   1.00
C1348  C     0.19349   0.46606   0.65509   0.00000  Uiso   1.00
H1349  H     0.19981   0.49862   0.65646   0.00000  Uiso   1.00
C1350  C     0.58832   0.15822   0.43423   0.00000  Uiso   1.00
C1351  C     0.17840   0.38463   0.64768   0.00000  Uiso   1.00
H1352  H     0.17276   0.35215   0.64376   0.00000  Uiso   1.00
C1353  C     0.82363   0.86475   0.54825   0.00000  Uiso   1.00
C1354  C     0.20370   0.40405   0.61793   0.00000  Uiso   1.00
H1355  H     0.21853   0.38713   0.59004   0.00000  Uiso   1.00
C1356  C     0.85121   0.78842   0.57562   0.00000  Uiso   1.00
H1357  H     0.86203   0.75870   0.58594   0.00000  Uiso   1.00
C1358  C     0.11015   0.38856   0.83715   0.00000  Uiso   1.00
H1359  H     0.12949   0.41113   0.85063   0.00000  Uiso   1.00
C1360  C     0.83502   0.02866   0.67757   0.00000  Uiso   1.00
C1361  C     0.08803   0.36691   0.86927   0.00000  Uiso   1.00
H1362  H     0.08984   0.37271   0.90823   0.00000  Uiso   1.00
C1363  C     0.82797   0.80956   0.60679   0.00000  Uiso   1.00
H1364  H     0.82069   0.79655   0.64197   0.00000  Uiso   1.00
C1365  C     0.81396   0.84746   0.59309   0.00000  Uiso   1.00
H1366  H     0.79552   0.86391   0.61723   0.00000  Uiso   1.00
O1367  O     0.79701   0.00000   0.50000   0.00000  Uiso   1.00
Ni1368 Ni    0.00673   0.77787   0.80943   0.00000  Uiso   1.00
Ni1369 Ni    0.24481   0.02809   0.55906   0.00000  Uiso   1.00
H1370  H     0.06331   0.72560   0.75555   0.00000  Uiso   1.00
O1371  O     0.03606   0.82867   0.81109   0.00000  Uiso   1.00
O1372  O     0.97667   0.72722   0.81308   0.00000  Uiso   1.00
N1373  N     0.03885   0.25558   0.35927   0.00000  Uiso   1.00
N1374  N     0.46232   0.80531   0.37181   0.00000  Uiso   1.00
O1375  O     0.97450   0.69825   0.73859   0.00000  Uiso   1.00
O1376  O     0.21549   0.07880   0.56055   0.00000  Uiso   1.00
O1377  O     0.27713   0.94813   0.48886   0.00000  Uiso   1.00
C1378  C     0.08612   0.22081   0.42786   0.00000  Uiso   1.00
O1379  O     0.27509   0.97768   0.56300   0.00000  Uiso   1.00
O1380  O     0.07369   0.82723   0.74620   0.00000  Uiso   1.00
O1381  O     0.17771   0.07745   0.49584   0.00000  Uiso   1.00
N1382  N     0.13607   0.96741   0.75048   0.00000  Uiso   1.00
N1383  N     0.11003   0.20037   0.45929   0.00000  Uiso   1.00
N1384  N     0.14084   0.95112   0.70890   0.00000  Uiso   1.00
C1385  C     0.07164   0.19771   0.38942   0.00000  Uiso   1.00
H1386  H     0.07856   0.16554   0.38592   0.00000  Uiso   1.00
C1387  C     0.31282   0.91984   0.55186   0.00000  Uiso   1.00
C1388  C     0.05316   0.27817   0.39555   0.00000  Uiso   1.00
H1389  H     0.04543   0.31030   0.39651   0.00000  Uiso   1.00
C1390  C     0.06046   0.84334   0.78293   0.00000  Uiso   1.00
C1391  C     0.07680   0.26239   0.43017   0.00000  Uiso   1.00
H1392  H     0.08819   0.28231   0.45806   0.00000  Uiso   1.00
C1393  C     0.07475   0.88541   0.79813   0.00000  Uiso   1.00
H1394  H     0.18787   0.02431   0.49413   0.00000  Uiso   1.00
C1395  C     0.11184   0.94496   0.78022   0.00000  Uiso   1.00
N1396  N     0.38705   0.86252   0.46492   0.00000  Uiso   1.00
N1397  N     0.86394   0.61334   0.71459   0.00000  Uiso   1.00
C1398  C     0.45536   0.84544   0.36904   0.00000  Uiso   1.00
H1399  H     0.47075   0.86260   0.34189   0.00000  Uiso   1.00
N1400  N     0.11522   0.21720   0.50051   0.00000  Uiso   1.00
C1401  C     0.96565   0.70131   0.78252   0.00000  Uiso   1.00
N1402  N     0.38355   0.84677   0.50699   0.00000  Uiso   1.00
C1403  C     0.91662   0.64828   0.76912   0.00000  Uiso   1.00
H1404  H     0.91849   0.65392   0.73013   0.00000  Uiso   1.00
C1405  C     0.44360   0.78294   0.40415   0.00000  Uiso   1.00
H1406  H     0.44934   0.75022   0.40453   0.00000  Uiso   1.00
C1407  C     0.33455   0.89780   0.51949   0.00000  Uiso   1.00
H1408  H     0.33239   0.90322   0.48048   0.00000  Uiso   1.00
C1409  C     0.93878   0.66975   0.80149   0.00000  Uiso   1.00
C1410  C     0.28603   0.95146   0.53271   0.00000  Uiso   1.00
C1411  C     0.41827   0.79964   0.43613   0.00000  Uiso   1.00
H1412  H     0.40373   0.78039   0.46194   0.00000  Uiso   1.00
N1413  N     0.21242   0.00577   0.60896   0.00000  Uiso   1.00
C1414  C     0.09811   0.90644   0.76692   0.00000  Uiso   1.00
H1415  H     0.10585   0.89281   0.73226   0.00000  Uiso   1.00
C1416  C     0.06520   0.90275   0.84301   0.00000  Uiso   1.00
H1417  H     0.04708   0.88613   0.86741   0.00000  Uiso   1.00
C1418  C     0.83922   0.59264   0.68399   0.00000  Uiso   1.00
C1419  C     0.04842   0.21596   0.35620   0.00000  Uiso   1.00
H1420  H     0.03734   0.19850   0.32595   0.00000  Uiso   1.00
C1421  C     0.15286   0.15613   0.51713   0.00000  Uiso   1.00
H1422  H     0.14506   0.14242   0.48252   0.00000  Uiso   1.00
C1423  C     0.89175   0.61930   0.78699   0.00000  Uiso   1.00
C1424  C     0.19092   0.09345   0.53260   0.00000  Uiso   1.00
N1425  N     0.86751   0.59747   0.75659   0.00000  Uiso   1.00
C1426  C     0.20309   0.96605   0.60638   0.00000  Uiso   1.00
H1427  H     0.21422   0.94837   0.57634   0.00000  Uiso   1.00
C1428  C     0.17399   0.01300   0.67933   0.00000  Uiso   1.00
H1429  H     0.16231   0.03301   0.70686   0.00000  Uiso   1.00
N1430  N     0.78858   0.55605   0.62171   0.00000  Uiso   1.00
C1431  C     0.19775   0.02861   0.64475   0.00000  Uiso   1.00
H1432  H     0.20514   0.06083   0.64526   0.00000  Uiso   1.00
C1433  C     0.43009   0.86478   0.39888   0.00000  Uiso   1.00
H1434  H     0.42514   0.89744   0.39589   0.00000  Uiso   1.00
C1435  C     0.36139   0.86123   0.58762   0.00000  Uiso   1.00
H1436  H     0.38050   0.83845   0.60119   0.00000  Uiso   1.00
C1437  C     0.31558   0.91282   0.60207   0.00000  Uiso   1.00
H1438  H     0.29861   0.93043   0.62696   0.00000  Uiso   1.00
C1439  C     0.33949   0.88321   0.61974   0.00000  Uiso   1.00
H1440  H     0.34118   0.87749   0.65874   0.00000  Uiso   1.00
C1441  C     0.83178   0.55071   0.68708   0.00000  Uiso   1.00
H1442  H     0.84574   0.53177   0.71380   0.00000  Uiso   1.00
C1443  C     0.13922   0.19468   0.53040   0.00000  Uiso   1.00
C1444  C     0.35944   0.86885   0.53740   0.00000  Uiso   1.00
C1445  C     0.10229   0.96193   0.82542   0.00000  Uiso   1.00
H1446  H     0.11320   0.99166   0.83563   0.00000  Uiso   1.00
C1447  C     0.93622   0.66235   0.85164   0.00000  Uiso   1.00
H1448  H     0.95359   0.67936   0.87663   0.00000  Uiso   1.00
C1449  C     0.17983   0.94796   0.63965   0.00000  Uiso   1.00
H1450  H     0.17318   0.91568   0.63680   0.00000  Uiso   1.00
C1451  C     0.07901   0.94080   0.85656   0.00000  Uiso   1.00
H1452  H     0.07176   0.95392   0.89171   0.00000  Uiso   1.00
C1453  C     0.80651   0.53394   0.65509   0.00000  Uiso   1.00
H1454  H     0.80019   0.50138   0.65646   0.00000  Uiso   1.00
C1455  C     0.41168   0.84178   0.43423   0.00000  Uiso   1.00
C1456  C     0.82160   0.61537   0.64768   0.00000  Uiso   1.00
H1457  H     0.82724   0.64785   0.64376   0.00000  Uiso   1.00
C1458  C     0.17637   0.13525   0.54825   0.00000  Uiso   1.00
C1459  C     0.79630   0.59595   0.61793   0.00000  Uiso   1.00
H1460  H     0.78147   0.61287   0.59004   0.00000  Uiso   1.00
C1461  C     0.14879   0.21158   0.57562   0.00000  Uiso   1.00
H1462  H     0.13797   0.24130   0.58594   0.00000  Uiso   1.00
C1463  C     0.88985   0.61144   0.83715   0.00000  Uiso   1.00
H1464  H     0.87051   0.58887   0.85063   0.00000  Uiso   1.00
C1465  C     0.16498   0.97134   0.67757   0.00000  Uiso   1.00
C1466  C     0.91197   0.63309   0.86927   0.00000  Uiso   1.00
H1467  H     0.91016   0.62729   0.90823   0.00000  Uiso   1.00
C1468  C     0.17203   0.19044   0.60679   0.00000  Uiso   1.00
H1469  H     0.17931   0.20345   0.64197   0.00000  Uiso   1.00
C1470  C     0.18604   0.15254   0.59309   0.00000  Uiso   1.00
H1471  H     0.20448   0.13609   0.61723   0.00000  Uiso   1.00
O1472  O     0.20299   0.00000   0.50000   0.00000  Uiso   1.00
Ni1473 Ni    0.00673   0.22213   0.19057   0.00000  Uiso   1.00
Ni1474 Ni    0.24481   0.97191   0.44094   0.00000  Uiso   1.00
H1475  H     0.06331   0.27440   0.24445   0.00000  Uiso   1.00
O1476  O     0.03606   0.17133   0.18891   0.00000  Uiso   1.00
O1477  O     0.97667   0.27278   0.18692   0.00000  Uiso   1.00
N1478  N     0.03885   0.74442   0.64073   0.00000  Uiso   1.00
N1479  N     0.46232   0.19469   0.62819   0.00000  Uiso   1.00
O1480  O     0.97450   0.30175   0.26141   0.00000  Uiso   1.00
O1481  O     0.21549   0.92120   0.43945   0.00000  Uiso   1.00
O1482  O     0.27713   0.05187   0.51114   0.00000  Uiso   1.00
C1483  C     0.08612   0.77919   0.57214   0.00000  Uiso   1.00
O1484  O     0.27509   0.02232   0.43700   0.00000  Uiso   1.00
O1485  O     0.07369   0.17277   0.25380   0.00000  Uiso   1.00
O1486  O     0.17771   0.92255   0.50416   0.00000  Uiso   1.00
N1487  N     0.13607   0.03259   0.24952   0.00000  Uiso   1.00
N1488  N     0.11003   0.79963   0.54071   0.00000  Uiso   1.00
N1489  N     0.14084   0.04888   0.29110   0.00000  Uiso   1.00
C1490  C     0.07164   0.80229   0.61058   0.00000  Uiso   1.00
H1491  H     0.07856   0.83446   0.61408   0.00000  Uiso   1.00
C1492  C     0.31282   0.08016   0.44814   0.00000  Uiso   1.00
C1493  C     0.05316   0.72183   0.60445   0.00000  Uiso   1.00
H1494  H     0.04543   0.68970   0.60349   0.00000  Uiso   1.00
C1495  C     0.06046   0.15666   0.21707   0.00000  Uiso   1.00
C1496  C     0.07680   0.73761   0.56983   0.00000  Uiso   1.00
H1497  H     0.08819   0.71769   0.54194   0.00000  Uiso   1.00
C1498  C     0.07475   0.11459   0.20187   0.00000  Uiso   1.00
H1499  H     0.18787   0.97569   0.50587   0.00000  Uiso   1.00
C1500  C     0.11184   0.05504   0.21978   0.00000  Uiso   1.00
N1501  N     0.38705   0.13748   0.53508   0.00000  Uiso   1.00
N1502  N     0.86394   0.38666   0.28541   0.00000  Uiso   1.00
C1503  C     0.45536   0.15456   0.63096   0.00000  Uiso   1.00
H1504  H     0.47075   0.13740   0.65811   0.00000  Uiso   1.00
N1505  N     0.11522   0.78280   0.49949   0.00000  Uiso   1.00
C1506  C     0.96565   0.29869   0.21748   0.00000  Uiso   1.00
N1507  N     0.38355   0.15323   0.49301   0.00000  Uiso   1.00
C1508  C     0.91662   0.35172   0.23088   0.00000  Uiso   1.00
H1509  H     0.91849   0.34608   0.26987   0.00000  Uiso   1.00
C1510  C     0.44360   0.21706   0.59585   0.00000  Uiso   1.00
H1511  H     0.44934   0.24978   0.59547   0.00000  Uiso   1.00
C1512  C     0.33455   0.10220   0.48051   0.00000  Uiso   1.00
H1513  H     0.33239   0.09678   0.51952   0.00000  Uiso   1.00
C1514  C     0.93878   0.33025   0.19851   0.00000  Uiso   1.00
C1515  C     0.28603   0.04854   0.46729   0.00000  Uiso   1.00
C1516  C     0.41827   0.20036   0.56387   0.00000  Uiso   1.00
H1517  H     0.40373   0.21961   0.53806   0.00000  Uiso   1.00
N1518  N     0.21242   0.99423   0.39104   0.00000  Uiso   1.00
C1519  C     0.09811   0.09356   0.23308   0.00000  Uiso   1.00
H1520  H     0.10585   0.10719   0.26774   0.00000  Uiso   1.00
C1521  C     0.06520   0.09725   0.15699   0.00000  Uiso   1.00
H1522  H     0.04708   0.11387   0.13259   0.00000  Uiso   1.00
C1523  C     0.83922   0.40736   0.31601   0.00000  Uiso   1.00
C1524  C     0.04842   0.78404   0.64380   0.00000  Uiso   1.00
H1525  H     0.03734   0.80150   0.67405   0.00000  Uiso   1.00
C1526  C     0.15286   0.84387   0.48287   0.00000  Uiso   1.00
H1527  H     0.14506   0.85758   0.51748   0.00000  Uiso   1.00
C1528  C     0.89175   0.38070   0.21301   0.00000  Uiso   1.00
C1529  C     0.19092   0.90655   0.46740   0.00000  Uiso   1.00
N1530  N     0.86751   0.40253   0.24341   0.00000  Uiso   1.00
C1531  C     0.20309   0.03395   0.39362   0.00000  Uiso   1.00
H1532  H     0.21422   0.05163   0.42366   0.00000  Uiso   1.00
C1533  C     0.17399   0.98700   0.32067   0.00000  Uiso   1.00
H1534  H     0.16231   0.96699   0.29314   0.00000  Uiso   1.00
N1535  N     0.78858   0.44395   0.37829   0.00000  Uiso   1.00
C1536  C     0.19775   0.97139   0.35525   0.00000  Uiso   1.00
H1537  H     0.20514   0.93917   0.35474   0.00000  Uiso   1.00
C1538  C     0.43009   0.13522   0.60112   0.00000  Uiso   1.00
H1539  H     0.42514   0.10256   0.60411   0.00000  Uiso   1.00
C1540  C     0.36139   0.13877   0.41238   0.00000  Uiso   1.00
H1541  H     0.38050   0.16155   0.39881   0.00000  Uiso   1.00
C1542  C     0.31558   0.08718   0.39793   0.00000  Uiso   1.00
H1543  H     0.29861   0.06957   0.37304   0.00000  Uiso   1.00
C1544  C     0.33949   0.11679   0.38026   0.00000  Uiso   1.00
H1545  H     0.34118   0.12251   0.34126   0.00000  Uiso   1.00
C1546  C     0.83178   0.44929   0.31292   0.00000  Uiso   1.00
H1547  H     0.84574   0.46823   0.28620   0.00000  Uiso   1.00
C1548  C     0.13922   0.80532   0.46960   0.00000  Uiso   1.00
C1549  C     0.35944   0.13115   0.46260   0.00000  Uiso   1.00
C1550  C     0.10229   0.03807   0.17458   0.00000  Uiso   1.00
H1551  H     0.11320   0.00834   0.16437   0.00000  Uiso   1.00
C1552  C     0.93622   0.33765   0.14836   0.00000  Uiso   1.00
H1553  H     0.95359   0.32064   0.12337   0.00000  Uiso   1.00
C1554  C     0.17983   0.05204   0.36035   0.00000  Uiso   1.00
H1555  H     0.17318   0.08432   0.36320   0.00000  Uiso   1.00
C1556  C     0.07901   0.05920   0.14344   0.00000  Uiso   1.00
H1557  H     0.07176   0.04608   0.10829   0.00000  Uiso   1.00
C1558  C     0.80651   0.46606   0.34491   0.00000  Uiso   1.00
H1559  H     0.80019   0.49862   0.34354   0.00000  Uiso   1.00
C1560  C     0.41168   0.15822   0.56577   0.00000  Uiso   1.00
C1561  C     0.82160   0.38463   0.35232   0.00000  Uiso   1.00
H1562  H     0.82724   0.35215   0.35624   0.00000  Uiso   1.00
C1563  C     0.17637   0.86475   0.45175   0.00000  Uiso   1.00
C1564  C     0.79630   0.40405   0.38207   0.00000  Uiso   1.00
H1565  H     0.78147   0.38713   0.40996   0.00000  Uiso   1.00
C1566  C     0.14879   0.78842   0.42438   0.00000  Uiso   1.00
H1567  H     0.13797   0.75870   0.41406   0.00000  Uiso   1.00
C1568  C     0.88985   0.38856   0.16285   0.00000  Uiso   1.00
H1569  H     0.87051   0.41113   0.14937   0.00000  Uiso   1.00
C1570  C     0.16498   0.02866   0.32243   0.00000  Uiso   1.00
C1571  C     0.91197   0.36691   0.13073   0.00000  Uiso   1.00
H1572  H     0.91016   0.37271   0.09177   0.00000  Uiso   1.00
C1573  C     0.17203   0.80956   0.39321   0.00000  Uiso   1.00
H1574  H     0.17931   0.79655   0.35803   0.00000  Uiso   1.00
C1575  C     0.18604   0.84746   0.40691   0.00000  Uiso   1.00
H1576  H     0.20448   0.86391   0.38277   0.00000  Uiso   1.00
Ni1577 Ni    0.99327   0.77787   0.19057   0.00000  Uiso   1.00
Ni1578 Ni    0.75519   0.02809   0.44094   0.00000  Uiso   1.00
H1579  H     0.93669   0.72560   0.24445   0.00000  Uiso   1.00
O1580  O     0.96394   0.82867   0.18891   0.00000  Uiso   1.00
O1581  O     0.02333   0.72722   0.18692   0.00000  Uiso   1.00
N1582  N     0.96115   0.25558   0.64073   0.00000  Uiso   1.00
N1583  N     0.53768   0.80531   0.62819   0.00000  Uiso   1.00
O1584  O     0.02550   0.69825   0.26141   0.00000  Uiso   1.00
O1585  O     0.78451   0.07880   0.43945   0.00000  Uiso   1.00
O1586  O     0.72287   0.94813   0.51114   0.00000  Uiso   1.00
C1587  C     0.91388   0.22081   0.57214   0.00000  Uiso   1.00
O1588  O     0.72491   0.97768   0.43700   0.00000  Uiso   1.00
O1589  O     0.92631   0.82723   0.25380   0.00000  Uiso   1.00
O1590  O     0.82229   0.07745   0.50416   0.00000  Uiso   1.00
N1591  N     0.86393   0.96741   0.24952   0.00000  Uiso   1.00
N1592  N     0.88997   0.20037   0.54071   0.00000  Uiso   1.00
N1593  N     0.85916   0.95112   0.29110   0.00000  Uiso   1.00
C1594  C     0.92836   0.19771   0.61058   0.00000  Uiso   1.00
H1595  H     0.92144   0.16554   0.61408   0.00000  Uiso   1.00
C1596  C     0.68718   0.91984   0.44814   0.00000  Uiso   1.00
C1597  C     0.94684   0.27817   0.60445   0.00000  Uiso   1.00
H1598  H     0.95457   0.31030   0.60349   0.00000  Uiso   1.00
C1599  C     0.93954   0.84334   0.21707   0.00000  Uiso   1.00
C1600  C     0.92320   0.26239   0.56983   0.00000  Uiso   1.00
H1601  H     0.91181   0.28231   0.54194   0.00000  Uiso   1.00
C1602  C     0.92525   0.88541   0.20187   0.00000  Uiso   1.00
H1603  H     0.81213   0.02431   0.50587   0.00000  Uiso   1.00
C1604  C     0.88816   0.94496   0.21978   0.00000  Uiso   1.00
N1605  N     0.61295   0.86252   0.53508   0.00000  Uiso   1.00
N1606  N     0.13606   0.61334   0.28541   0.00000  Uiso   1.00
C1607  C     0.54464   0.84544   0.63096   0.00000  Uiso   1.00
H1608  H     0.52925   0.86260   0.65811   0.00000  Uiso   1.00
N1609  N     0.88478   0.21720   0.49949   0.00000  Uiso   1.00
C1610  C     0.03435   0.70131   0.21748   0.00000  Uiso   1.00
N1611  N     0.61645   0.84677   0.49301   0.00000  Uiso   1.00
C1612  C     0.08338   0.64828   0.23088   0.00000  Uiso   1.00
H1613  H     0.08151   0.65392   0.26987   0.00000  Uiso   1.00
C1614  C     0.55640   0.78294   0.59585   0.00000  Uiso   1.00
H1615  H     0.55066   0.75022   0.59547   0.00000  Uiso   1.00
C1616  C     0.66545   0.89780   0.48051   0.00000  Uiso   1.00
H1617  H     0.66761   0.90322   0.51952   0.00000  Uiso   1.00
C1618  C     0.06122   0.66975   0.19851   0.00000  Uiso   1.00
C1619  C     0.71397   0.95146   0.46729   0.00000  Uiso   1.00
C1620  C     0.58173   0.79964   0.56387   0.00000  Uiso   1.00
H1621  H     0.59627   0.78039   0.53806   0.00000  Uiso   1.00
N1622  N     0.78758   0.00577   0.39104   0.00000  Uiso   1.00
C1623  C     0.90189   0.90644   0.23308   0.00000  Uiso   1.00
H1624  H     0.89415   0.89281   0.26774   0.00000  Uiso   1.00
C1625  C     0.93480   0.90275   0.15699   0.00000  Uiso   1.00
H1626  H     0.95292   0.88613   0.13259   0.00000  Uiso   1.00
C1627  C     0.16078   0.59264   0.31601   0.00000  Uiso   1.00
C1628  C     0.95158   0.21596   0.64380   0.00000  Uiso   1.00
H1629  H     0.96266   0.19850   0.67405   0.00000  Uiso   1.00
C1630  C     0.84714   0.15613   0.48287   0.00000  Uiso   1.00
H1631  H     0.85494   0.14242   0.51748   0.00000  Uiso   1.00
C1632  C     0.10825   0.61930   0.21301   0.00000  Uiso   1.00
C1633  C     0.80908   0.09345   0.46740   0.00000  Uiso   1.00
N1634  N     0.13249   0.59747   0.24341   0.00000  Uiso   1.00
C1635  C     0.79691   0.96605   0.39362   0.00000  Uiso   1.00
H1636  H     0.78578   0.94837   0.42366   0.00000  Uiso   1.00
C1637  C     0.82601   0.01300   0.32067   0.00000  Uiso   1.00
H1638  H     0.83769   0.03301   0.29314   0.00000  Uiso   1.00
N1639  N     0.21142   0.55605   0.37829   0.00000  Uiso   1.00
C1640  C     0.80225   0.02861   0.35525   0.00000  Uiso   1.00
H1641  H     0.79486   0.06083   0.35474   0.00000  Uiso   1.00
C1642  C     0.56991   0.86478   0.60112   0.00000  Uiso   1.00
H1643  H     0.57486   0.89744   0.60411   0.00000  Uiso   1.00
C1644  C     0.63861   0.86123   0.41238   0.00000  Uiso   1.00
H1645  H     0.61950   0.83845   0.39881   0.00000  Uiso   1.00
C1646  C     0.68442   0.91282   0.39793   0.00000  Uiso   1.00
H1647  H     0.70139   0.93043   0.37304   0.00000  Uiso   1.00
C1648  C     0.66051   0.88321   0.38026   0.00000  Uiso   1.00
H1649  H     0.65882   0.87749   0.34126   0.00000  Uiso   1.00
C1650  C     0.16822   0.55071   0.31292   0.00000  Uiso   1.00
H1651  H     0.15426   0.53177   0.28620   0.00000  Uiso   1.00
C1652  C     0.86078   0.19468   0.46960   0.00000  Uiso   1.00
C1653  C     0.64056   0.86885   0.46260   0.00000  Uiso   1.00
C1654  C     0.89771   0.96193   0.17458   0.00000  Uiso   1.00
H1655  H     0.88680   0.99166   0.16437   0.00000  Uiso   1.00
C1656  C     0.06378   0.66235   0.14836   0.00000  Uiso   1.00
H1657  H     0.04641   0.67936   0.12337   0.00000  Uiso   1.00
C1658  C     0.82017   0.94796   0.36035   0.00000  Uiso   1.00
H1659  H     0.82682   0.91568   0.36320   0.00000  Uiso   1.00
C1660  C     0.92099   0.94080   0.14344   0.00000  Uiso   1.00
H1661  H     0.92824   0.95392   0.10829   0.00000  Uiso   1.00
C1662  C     0.19349   0.53394   0.34491   0.00000  Uiso   1.00
H1663  H     0.19981   0.50138   0.34354   0.00000  Uiso   1.00
C1664  C     0.58832   0.84178   0.56577   0.00000  Uiso   1.00
C1665  C     0.17840   0.61537   0.35232   0.00000  Uiso   1.00
H1666  H     0.17276   0.64785   0.35624   0.00000  Uiso   1.00
C1667  C     0.82363   0.13525   0.45175   0.00000  Uiso   1.00
C1668  C     0.20370   0.59595   0.38207   0.00000  Uiso   1.00
H1669  H     0.21853   0.61287   0.40996   0.00000  Uiso   1.00
C1670  C     0.85121   0.21158   0.42438   0.00000  Uiso   1.00
H1671  H     0.86203   0.24130   0.41406   0.00000  Uiso   1.00
C1672  C     0.11015   0.61144   0.16285   0.00000  Uiso   1.00
H1673  H     0.12949   0.58887   0.14937   0.00000  Uiso   1.00
C1674  C     0.83502   0.97134   0.32243   0.00000  Uiso   1.00
C1675  C     0.08803   0.63309   0.13073   0.00000  Uiso   1.00
H1676  H     0.08984   0.62729   0.09177   0.00000  Uiso   1.00
C1677  C     0.82797   0.19044   0.39321   0.00000  Uiso   1.00
H1678  H     0.82069   0.20345   0.35803   0.00000  Uiso   1.00
C1679  C     0.81396   0.15254   0.40691   0.00000  Uiso   1.00
H1680  H     0.79552   0.13609   0.38277   0.00000  Uiso   1.00
O1681  O     0.45562   0.03075   0.62378   0.00000  Uiso   1.00
C1682  C     0.48150   0.02541   0.60001   0.00000  Uiso   1.00
O1683  O     0.50742   0.02004   0.57621   0.00000  Uiso   1.00
O1684  O     0.24525   0.64583   0.50278   0.00000  Uiso   1.00
C1685  C     0.25737   0.64024   0.54140   0.00000  Uiso   1.00
O1686  O     0.26952   0.63469   0.58005   0.00000  Uiso   1.00
O1687  O     0.26302   0.46456   0.22342   0.00000  Uiso   1.00
C1688  C     0.25208   0.44501   0.25574   0.00000  Uiso   1.00
O1689  O     0.24111   0.42550   0.28807   0.00000  Uiso   1.00
O1690  O     0.62031   0.21545   0.67439   0.00000  Uiso   1.00
C1691  C     0.63525   0.19906   0.70635   0.00000  Uiso   1.00
O1692  O     0.65017   0.18271   0.73834   0.00000  Uiso   1.00
O1693  O     0.82434   0.18912   0.05017   0.00000  Uiso   1.00
C1694  C     0.79648   0.19418   0.06969   0.00000  Uiso   1.00
O1695  O     0.76860   0.19928   0.08922   0.00000  Uiso   1.00
O1696  O     0.53906   0.61440   0.03967   0.00000  Uiso   1.00
C1697  C     0.55713   0.58743   0.02604   0.00000  Uiso   1.00
O1698  O     0.57517   0.56046   0.01243   0.00000  Uiso   1.00
O1699  O     0.66059   0.70367   0.73926   0.00000  Uiso   1.00
C1700  C     0.68189   0.67737   0.73611   0.00000  Uiso   1.00
O1701  O     0.70320   0.65107   0.73297   0.00000  Uiso   1.00
O1702  O     0.47972   0.16678  -0.03196   0.00000  Uiso   1.00
C1703  C     0.49516   0.16522   0.00508   0.00000  Uiso   1.00
O1704  O     0.51057   0.16368   0.04212   0.00000  Uiso   1.00
O1705  O     0.77120   0.79395   0.82489   0.00000  Uiso   1.00
C1706  C     0.75182   0.76716   0.81425   0.00000  Uiso   1.00
O1707  O     0.73246   0.74037   0.80361   0.00000  Uiso   1.00
O1708  O    -0.00148   0.83894   0.44786   0.00000  Uiso   1.00
C1709  C     0.00071   0.80478   0.45949   0.00000  Uiso   1.00
O1710  O     0.00293   0.77063   0.47112   0.00000  Uiso   1.00
O1711  O     0.26170   0.87088   0.90406   0.00000  Uiso   1.00
C1712  C     0.25597   0.86100   0.94406   0.00000  Uiso   1.00
O1713  O     0.25027   0.85112   0.98410   0.00000  Uiso   1.00
O1714  O     0.60476   0.72721   0.81381   0.00000  Uiso   1.00
C1715  C     0.60451   0.74230   0.77542   0.00000  Uiso   1.00
O1716  O     0.60427   0.75743   0.73702   0.00000  Uiso   1.00
O1717  O     0.88091   0.54919   0.92980   0.00000  Uiso   1.00
C1718  C     0.88322   0.53704   0.96955   0.00000  Uiso   1.00
O1719  O     0.88552   0.52492   1.00930   0.00000  Uiso   1.00
O1720  O     0.58458   0.54030   0.37912   0.00000  Uiso   1.00
C1721  C     0.59906   0.56960   0.39352   0.00000  Uiso   1.00
O1722  O     0.61356   0.59888   0.40793   0.00000  Uiso   1.00
O1723  O     0.47821   0.93284   0.12944   0.00000  Uiso   1.00
C1724  C     0.48828   0.90795   0.10228   0.00000  Uiso   1.00
O1725  O     0.49834   0.88303   0.07511   0.00000  Uiso   1.00
O1726  O     0.49864   0.59255   0.75172   0.00000  Uiso   1.00
C1727  C     0.48682   0.60639   0.71596   0.00000  Uiso   1.00
O1728  O     0.47501   0.62023   0.68020   0.00000  Uiso   1.00
O1729  O     0.73051   0.17801   0.65599   0.00000  Uiso   1.00
C1730  C     0.75357   0.15607   0.66894   0.00000  Uiso   1.00
O1731  O     0.77666   0.13413   0.68192   0.00000  Uiso   1.00
O1732  O     0.43034   0.56251  -0.00914   0.00000  Uiso   1.00
C1733  C     0.45378   0.54567   0.01134   0.00000  Uiso   1.00
O1734  O     0.47720   0.52882   0.03181   0.00000  Uiso   1.00
O1735  O     0.27168   0.31217   0.15208   0.00000  Uiso   1.00
C1736  C     0.26754   0.34258   0.17340   0.00000  Uiso   1.00
O1737  O     0.26337   0.37299   0.19471   0.00000  Uiso   1.00
O1738  O     0.00137   0.22987   0.49342   0.00000  Uiso   1.00
C1739  C     0.01429   0.20265   0.51463   0.00000  Uiso   1.00
O1740  O     0.02720   0.17540   0.53584   0.00000  Uiso   1.00
O1741  O     0.27426   0.20716   0.27746   0.00000  Uiso   1.00
C1742  C     0.26880   0.17550   0.29545   0.00000  Uiso   1.00
O1743  O     0.26335   0.14383   0.31344   0.00000  Uiso   1.00
O1744  O     0.21986   0.81549   0.84285   0.00000  Uiso   1.00
C1745  C     0.23647   0.81902   0.80690   0.00000  Uiso   1.00
O1746  O     0.25312   0.82252   0.77099   0.00000  Uiso   1.00
O1747  O     0.93507   0.96472   0.77015   0.00000  Uiso   1.00
C1748  C     0.93013   0.97126   0.72898   0.00000  Uiso   1.00
O1749  O     0.92520   0.97779   0.68781   0.00000  Uiso   1.00
O1750  O     0.04217   0.50452   0.77860   0.00000  Uiso   1.00
C1751  C     0.02868   0.49939   0.74068   0.00000  Uiso   1.00
O1752  O     0.01519   0.49430   0.70273   0.00000  Uiso   1.00
O1753  O     0.44709   0.94026   0.31162   0.00000  Uiso   1.00
C1754  C     0.45173   0.95990   0.27677   0.00000  Uiso   1.00
O1755  O     0.45636   0.97954   0.24196   0.00000  Uiso   1.00
O1756  O     0.80956   0.78536   1.01145   0.00000  Uiso   1.00
C1757  C     0.80836   0.79536   0.97079   0.00000  Uiso   1.00
O1758  O     0.80718   0.80537   0.93009   0.00000  Uiso   1.00
O1759  O     0.26066   0.93100   0.24704   0.00000  Uiso   1.00
C1760  C     0.27357   0.89960   0.23684   0.00000  Uiso   1.00
O1761  O     0.28652   0.86824   0.22667   0.00000  Uiso   1.00
O1762  O     0.37890   0.78784   0.67863   0.00000  Uiso   1.00
C1763  C     0.36705   0.77919   0.71662   0.00000  Uiso   1.00
O1764  O     0.35521   0.77051   0.75461   0.00000  Uiso   1.00
O1765  O     0.19836   0.73715   0.52355   0.00000  Uiso   1.00
C1766  C     0.18871   0.72058   0.48827   0.00000  Uiso   1.00
O1767  O     0.17908   0.70398   0.45302   0.00000  Uiso   1.00
O1768  O     0.44358   0.45965   0.78672   0.00000  Uiso   1.00
C1769  C     0.46097   0.46097   0.82219   0.00000  Uiso   1.00
O1770  O     0.47835   0.46226   0.85769   0.00000  Uiso   1.00
O1771  O     0.62508   0.28376   0.81231   0.00000  Uiso   1.00
C1772  C     0.64079   0.28459   0.77546   0.00000  Uiso   1.00
O1773  O     0.65650   0.28545   0.73856   0.00000  Uiso   1.00
O1774  O     0.60476   0.23134   0.31728   0.00000  Uiso   1.00
C1775  C     0.60407   0.24058   0.27637   0.00000  Uiso   1.00
O1776  O     0.60336   0.24982   0.23541   0.00000  Uiso   1.00
O1777  O     0.57443   0.06107   0.49481   0.00000  Uiso   1.00
C1778  C     0.54767   0.05094   0.47532   0.00000  Uiso   1.00
O1779  O     0.52094   0.04081   0.45580   0.00000  Uiso   1.00
O1780  O     0.97017   0.48623   0.85188   0.00000  Uiso   1.00
C1781  C     0.95720   0.48675   0.89060   0.00000  Uiso   1.00
O1782  O     0.94423   0.48724   0.92933   0.00000  Uiso   1.00
O1783  O     0.75445   0.72764   0.54556   0.00000  Uiso   1.00
C1784  C     0.78228   0.71054   0.54834   0.00000  Uiso   1.00
O1785  O     0.81011   0.69348   0.55116   0.00000  Uiso   1.00
O1786  O     0.98275   0.62103   0.13215   0.00000  Uiso   1.00
C1787  C     0.98681   0.61087   0.17245   0.00000  Uiso   1.00
O1788  O     0.99090   0.60072   0.21274   0.00000  Uiso   1.00
O1789  O     0.88854   0.24015   0.22788   0.00000  Uiso   1.00
C1790  C     0.89531   0.25267   0.26657   0.00000  Uiso   1.00
O1791  O     0.90208   0.26519   0.30522   0.00000  Uiso   1.00
O1792  O     1.00979   0.68354   0.51361   0.00000  Uiso   1.00
C1793  C     0.99904   0.65512   0.49243   0.00000  Uiso   1.00
O1794  O     0.98832   0.62671   0.47126   0.00000  Uiso   1.00
O1795  O     0.14717   0.28124   0.25340   0.00000  Uiso   1.00
C1796  C     0.13389   0.27983   0.29194   0.00000  Uiso   1.00
O1797  O     0.12062   0.27845   0.33045   0.00000  Uiso   1.00
O1798  O     0.03296   0.98212   0.51624   0.00000  Uiso   1.00
C1799  C     0.02495   0.96349   0.48172   0.00000  Uiso   1.00
O1800  O     0.01692   0.94490   0.44717   0.00000  Uiso   1.00
O1801  O     0.78085   0.25283   0.68704   0.00000  Uiso   1.00
C1802  C     0.76004   0.25470   0.71903   0.00000  Uiso   1.00
O1803  O     0.73926   0.25654   0.75107   0.00000  Uiso   1.00
O1804  O     0.53465   0.80871  -0.01430   0.00000  Uiso   1.00
C1805  C     0.50777   0.80193   0.00691   0.00000  Uiso   1.00
O1806  O     0.48090   0.79515   0.02812   0.00000  Uiso   1.00
O1807  O     0.94173   0.45628   0.23969   0.00000  Uiso   1.00
C1808  C     0.95040   0.44633   0.27874   0.00000  Uiso   1.00
O1809  O     0.95906   0.43639   0.31780   0.00000  Uiso   1.00
O1810  O     0.89882   0.96276   0.99449   0.00000  Uiso   1.00
C1811  C     0.89081   0.96546   0.95353   0.00000  Uiso   1.00
O1812  O     0.88280   0.96813   0.91261   0.00000  Uiso   1.00
O1813  O     0.20845   0.13207   0.72627   0.00000  Uiso   1.00
C1814  C     0.19192   0.16187   0.73366   0.00000  Uiso   1.00
O1815  O     0.17538   0.19164   0.74101   0.00000  Uiso   1.00
O1816  O     0.52088   0.02237   0.83630   0.00000  Uiso   1.00
C1817  C     0.54082   0.00773   0.80822   0.00000  Uiso   1.00
O1818  O     0.56078  -0.00690   0.78017   0.00000  Uiso   1.00
O1819  O     0.63621   0.98715   0.54337   0.00000  Uiso   1.00
C1820  C     0.62993   0.98930   0.50187   0.00000  Uiso   1.00
O1821  O     0.62365   0.99148   0.46037   0.00000  Uiso   1.00
O1822  O     0.17826   0.36468   0.23589   0.00000  Uiso   1.00
C1823  C     0.18265   0.34320   0.20258   0.00000  Uiso   1.00
O1824  O     0.18701   0.32172   0.16926   0.00000  Uiso   1.00
O1825  O     0.29326   0.81135   0.66908   0.00000  Uiso   1.00
C1826  C     0.28729   0.77805   0.68181   0.00000  Uiso   1.00
O1827  O     0.28131   0.74476   0.69450   0.00000  Uiso   1.00
O1828  O     0.81793   0.31343   0.24064   0.00000  Uiso   1.00
C1829  C     0.80348   0.34286   0.22653   0.00000  Uiso   1.00
O1830  O     0.78903   0.37226   0.21245   0.00000  Uiso   1.00
O1831  O     0.65979   0.72260   0.24338   0.00000  Uiso   1.00
C1832  C     0.64342   0.72208   0.20704   0.00000  Uiso   1.00
O1833  O     0.62705   0.72156   0.17069   0.00000  Uiso   1.00
O1834  O     0.55030   0.54023   0.67388   0.00000  Uiso   1.00
C1835  C     0.54109   0.51986   0.70646   0.00000  Uiso   1.00
O1836  O     0.53188   0.49951   0.73900   0.00000  Uiso   1.00
O1837  O     0.49919   0.89601   0.24404   0.00000  Uiso   1.00
C1838  C     0.51833   0.89325   0.21033   0.00000  Uiso   1.00
O1839  O     0.53747   0.89052   0.17661   0.00000  Uiso   1.00
O1840  O     0.83090   0.77130   0.33633   0.00000  Uiso   1.00
C1841  C     0.84178   0.80466   0.33377   0.00000  Uiso   1.00
O1842  O     0.85267   0.83805   0.33121   0.00000  Uiso   1.00
O1843  O     0.21829   0.61480   0.21662   0.00000  Uiso   1.00
C1844  C     0.23291   0.59151   0.24210   0.00000  Uiso   1.00
O1845  O     0.24753   0.56822   0.26759   0.00000  Uiso   1.00
O1846  O     0.17546   0.79551   0.25636   0.00000  Uiso   1.00
C1847  C     0.19406   0.82390   0.26262   0.00000  Uiso   1.00
O1848  O     0.21265   0.85232   0.26883   0.00000  Uiso   1.00
O1849  O     0.76122   0.62916   0.07993   0.00000  Uiso   1.00
C1850  C     0.75560   0.64847   0.04509   0.00000  Uiso   1.00
O1851  O     0.75001   0.66777   0.01024   0.00000  Uiso   1.00
O1852  O     0.13283   0.75384   0.80690   0.00000  Uiso   1.00
C1853  C     0.14157   0.74209   0.76862   0.00000  Uiso   1.00
O1854  O     0.15032   0.73037   0.73030   0.00000  Uiso   1.00
O1855  O     0.20681   0.64073   0.92223   0.00000  Uiso   1.00
C1856  C     0.22811   0.65396   0.94947   0.00000  Uiso   1.00
O1857  O     0.24942   0.66718   0.97675   0.00000  Uiso   1.00
O1858  O     0.05232   0.55671   0.28770   0.00000  Uiso   1.00
C1859  C     0.03639   0.53158   0.26646   0.00000  Uiso   1.00
O1860  O     0.02048   0.50642   0.24521   0.00000  Uiso   1.00
O1861  O     1.00395   0.40162   0.74587   0.00000  Uiso   1.00
C1862  C     0.99172   0.39592   0.78445   0.00000  Uiso   1.00
O1863  O     0.97946   0.39021   0.82299   0.00000  Uiso   1.00
O1864  O     0.07489   0.09043   0.48348   0.00000  Uiso   1.00
C1865  C     0.08393   0.08859   0.44285   0.00000  Uiso   1.00
O1866  O     0.09298   0.08678   0.40223   0.00000  Uiso   1.00
O1867  O     0.39782   0.26418   0.78727   0.00000  Uiso   1.00
C1868  C     0.39494   0.25304   0.74715   0.00000  Uiso   1.00
O1869  O     0.39206   0.24190   0.70704   0.00000  Uiso   1.00
O1870  O    -0.00727   0.57595  -0.02903   0.00000  Uiso   1.00
C1871  C     0.00891   0.55788   0.00048   0.00000  Uiso   1.00
O1872  O     0.02509   0.53980   0.02995   0.00000  Uiso   1.00
O1873  O     1.00195   0.99498   0.81414   0.00000  Uiso   1.00
C1874  C     0.99312   0.98948   0.85436   0.00000  Uiso   1.00
O1875  O     0.98426   0.98399   0.89459   0.00000  Uiso   1.00
O1876  O     0.42856   0.08970   0.00066   0.00000  Uiso   1.00
C1877  C     0.41262   0.09184   0.03730   0.00000  Uiso   1.00
O1878  O     0.39669   0.09399   0.07390   0.00000  Uiso   1.00
O1879  O     0.71069   0.93907   0.28276   0.00000  Uiso   1.00
C1880  C     0.72881   0.96199   0.26112   0.00000  Uiso   1.00
O1881  O     0.74696   0.98488   0.23943   0.00000  Uiso   1.00
O1882  O     0.00598   0.19283   1.01580   0.00000  Uiso   1.00
C1883  C     0.00066   0.16595   0.98896   0.00000  Uiso   1.00
O1884  O    -0.00469   0.13904   0.96212   0.00000  Uiso   1.00
O1885  O     0.41389   0.91906   1.02462   0.00000  Uiso   1.00
C1886  C     0.40522   0.91952   0.98381   0.00000  Uiso   1.00
O1887  O     0.39653   0.91998   0.94300   0.00000  Uiso   1.00
O1888  O     0.75675   0.07923   0.25487   0.00000  Uiso   1.00
C1889  C     0.77235   0.10743   0.27022   0.00000  Uiso   1.00
O1890  O     0.78796   0.13563   0.28562   0.00000  Uiso   1.00
O1891  O     0.90833   0.53787   0.50209   0.00000  Uiso   1.00
C1892  C     0.88870   0.53354   0.53507   0.00000  Uiso   1.00
O1893  O     0.86904   0.52922   0.56802   0.00000  Uiso   1.00
O1894  O     0.32940   0.74921   0.59665   0.00000  Uiso   1.00
C1895  C     0.30914   0.74181   0.56513   0.00000  Uiso   1.00
O1896  O     0.28888   0.73445   0.53364   0.00000  Uiso   1.00
O1897  O     0.37594   0.50415   1.02308   0.00000  Uiso   1.00
C1898  C     0.37229   0.50946   0.98143   0.00000  Uiso   1.00
O1899  O     0.36861   0.51476   0.93978   0.00000  Uiso   1.00
O1900  O     0.73816   0.20495   0.39148   0.00000  Uiso   1.00
C1901  C     0.71565   0.20489   0.42142   0.00000  Uiso   1.00
O1902  O     0.69311   0.20483   0.45137   0.00000  Uiso   1.00
O1903  O     0.29214   0.64696   0.28320   0.00000  Uiso   1.00
C1904  C     0.30810   0.67341   0.26445   0.00000  Uiso   1.00
O1905  O     0.32406   0.69990   0.24572   0.00000  Uiso   1.00
O1906  O     0.97499   0.71321  -0.01199   0.00000  Uiso   1.00
C1907  C     0.99668   0.69637   0.01170   0.00000  Uiso   1.00
O1908  O     1.01834   0.67952   0.03536   0.00000  Uiso   1.00
O1909  O     0.02188   0.60833   0.85049   0.00000  Uiso   1.00
C1910  C     0.01067   0.59547   0.81389   0.00000  Uiso   1.00
O1911  O    -0.00058   0.58261   0.77728   0.00000  Uiso   1.00
O1912  O     0.75187   0.14892   0.98761   0.00000  Uiso   1.00
C1913  C     0.73218   0.13775   0.95712   0.00000  Uiso   1.00
O1914  O     0.71247   0.12655   0.92658   0.00000  Uiso   1.00
O1915  O     0.78505   0.70520   0.38888   0.00000  Uiso   1.00
C1916  C     0.79791   0.72509   0.41960   0.00000  Uiso   1.00
O1917  O     0.81074   0.74494   0.45035   0.00000  Uiso   1.00
O1918  O     0.20165   0.72831   0.87532   0.00000  Uiso   1.00
C1919  C     0.18523   0.75096   0.89967   0.00000  Uiso   1.00
O1920  O     0.16880   0.77360   0.92399   0.00000  Uiso   1.00
O1921  O     0.71247   0.39788   0.74832   0.00000  Uiso   1.00
C1922  C     0.72728   0.37088   0.72894   0.00000  Uiso   1.00
O1923  O     0.74211   0.34390   0.70960   0.00000  Uiso   1.00
O1924  O     0.07088   0.93428   0.19409   0.00000  Uiso   1.00
C1925  C     0.04826   0.93821   0.22356   0.00000  Uiso   1.00
O1926  O     0.02567   0.94213   0.25300   0.00000  Uiso   1.00
O1927  O     0.54323   0.00049   0.23746   0.00000  Uiso   1.00
C1928  C     0.54578   0.02007   0.20221   0.00000  Uiso   1.00
O1929  O     0.54833   0.03968   0.16696   0.00000  Uiso   1.00
O1930  O     0.78236   0.35317   0.92369   0.00000  Uiso   1.00
C1931  C     0.76429   0.35222   0.95858   0.00000  Uiso   1.00
O1932  O     0.74622   0.35127   0.99350   0.00000  Uiso   1.00
O1933  O     0.97697   0.11888   0.66133   0.00000  Uiso   1.00
C1934  C     0.98810   0.10774   0.69878   0.00000  Uiso   1.00
O1935  O     0.99926   0.09660   0.73622   0.00000  Uiso   1.00
O1936  O     0.25328   0.73067   0.18908   0.00000  Uiso   1.00
C1937  C     0.24997   0.76538   0.18064   0.00000  Uiso   1.00
O1938  O     0.24665   0.80006   0.17223   0.00000  Uiso   1.00
O1939  O     0.21399   0.26565   0.04179   0.00000  Uiso   1.00
C1940  C     0.19480   0.24472   0.06465   0.00000  Uiso   1.00
O1941  O     0.17560   0.22383   0.08754   0.00000  Uiso   1.00
O1942  O     0.09361   0.42384   0.01064   0.00000  Uiso   1.00
C1943  C     0.10011   0.42694   0.05203   0.00000  Uiso   1.00
O1944  O     0.10658   0.43007   0.09339   0.00000  Uiso   1.00
O1945  O     0.23044   0.86781   0.59445   0.00000  Uiso   1.00
C1946  C     0.23883   0.85824   0.55518   0.00000  Uiso   1.00
O1947  O     0.24722   0.84863   0.51591   0.00000  Uiso   1.00
O1948  O     0.74633   0.16482   0.79271   0.00000  Uiso   1.00
C1949  C     0.75842   0.16862   0.83169   0.00000  Uiso   1.00
O1950  O     0.77052   0.17243   0.87064   0.00000  Uiso   1.00
O1951  O     0.01429   0.37849   0.13624   0.00000  Uiso   1.00
C1952  C     0.00705   0.39082   0.17486   0.00000  Uiso   1.00
O1953  O    -0.00019   0.40313   0.21344   0.00000  Uiso   1.00
O1954  O     0.16491   0.27302   0.43521   0.00000  Uiso   1.00
C1955  C     0.18967   0.25470   0.45046   0.00000  Uiso   1.00
O1956  O     0.21446   0.23638   0.46570   0.00000  Uiso   1.00
O1957  O     0.49557   0.59357   0.26357   0.00000  Uiso   1.00
C1958  C     0.51567   0.60130   0.29512   0.00000  Uiso   1.00
O1959  O     0.53574   0.60903   0.32672   0.00000  Uiso   1.00
O1960  O     0.89158   0.42550   0.91441   0.00000  Uiso   1.00
C1961  C     0.89638   0.42740   0.95627   0.00000  Uiso   1.00
O1962  O     0.90115   0.42930   0.99814   0.00000  Uiso   1.00
O1963  O     0.11155   0.25810   0.71841   0.00000  Uiso   1.00
C1964  C     0.11344   0.24457   0.75757   0.00000  Uiso   1.00
O1965  O     0.11533   0.23104   0.79674   0.00000  Uiso   1.00
O1966  O     0.30522   0.80463   0.47123   0.00000  Uiso   1.00
C1967  C     0.28465   0.80478   0.43887   0.00000  Uiso   1.00
O1968  O     0.26409   0.80494   0.40650   0.00000  Uiso   1.00
O1969  O     0.29241   0.04867   0.27333   0.00000  Uiso   1.00
C1970  C     0.26379   0.04689   0.25494   0.00000  Uiso   1.00
O1971  O     0.23519   0.04508   0.23651   0.00000  Uiso   1.00
O1972  O     0.73213   0.43464   0.25852   0.00000  Uiso   1.00
C1973  C     0.73462   0.40144   0.27344   0.00000  Uiso   1.00
O1974  O     0.73712   0.36824   0.28832   0.00000  Uiso   1.00
O1975  O     0.85533   0.67335   0.19018   0.00000  Uiso   1.00
C1976  C     0.85516   0.68615   0.22974   0.00000  Uiso   1.00
O1977  O     0.85500   0.69894   0.26935   0.00000  Uiso   1.00
O1978  O     0.30514   0.23843   0.49573   0.00000  Uiso   1.00
C1979  C     0.30716   0.21545   0.52801   0.00000  Uiso   1.00
O1980  O     0.30917   0.19243   0.56026   0.00000  Uiso   1.00
O1981  O     0.28213   0.58194   0.78686   0.00000  Uiso   1.00
C1982  C     0.26571   0.56494   0.75673   0.00000  Uiso   1.00
O1983  O     0.24925   0.54791   0.72657   0.00000  Uiso   1.00
O1984  O     0.25106   0.44673   0.75629   0.00000  Uiso   1.00
C1985  C     0.24152   0.41463   0.76957   0.00000  Uiso   1.00
O1986  O     0.23198   0.38257   0.78281   0.00000  Uiso   1.00
O1987  O     0.14168   0.01209   0.94194   0.00000  Uiso   1.00
C1988  C     0.13494   0.01003   0.98330   0.00000  Uiso   1.00
O1989  O     0.12819   0.00795   1.02469   0.00000  Uiso   1.00
O1990  O     0.09600   0.91777   0.61694   0.00000  Uiso   1.00
C1991  C     0.09008   0.90850   0.57676   0.00000  Uiso   1.00
O1992  O     0.08413   0.89927   0.53657   0.00000  Uiso   1.00
O1993  O     0.13655   0.49304   0.50198   0.00000  Uiso   1.00
C1994  C     0.13154   0.47607   0.53865   0.00000  Uiso   1.00
O1995  O     0.12649   0.45910   0.57533   0.00000  Uiso   1.00
O1996  O     0.25114   0.31576   0.27326   0.00000  Uiso   1.00
C1997  C     0.23998   0.30932   0.31224   0.00000  Uiso   1.00
O1998  O     0.22882   0.30288   0.35118   0.00000  Uiso   1.00
O1999  O     0.06841   0.52069   0.16740   0.00000  Uiso   1.00
C2000  C     0.05289   0.49687   0.14359   0.00000  Uiso   1.00
O2001  O     0.03737   0.47309   0.11975   0.00000  Uiso   1.00
O2002  O     0.40645   0.43719   0.53620   0.00000  Uiso   1.00
C2003  C     0.38762   0.46076   0.55566   0.00000  Uiso   1.00
O2004  O     0.36878   0.48435   0.57511   0.00000  Uiso   1.00
O2005  O     0.53314   0.46981   0.07898   0.00000  Uiso   1.00
C2006  C     0.54413   0.47251   0.03931   0.00000  Uiso   1.00
O2007  O     0.55513   0.47521  -0.00037   0.00000  Uiso   1.00
O2008  O     0.67328   0.20790   0.25625   0.00000  Uiso   1.00
C2009  C     0.69155   0.18246   0.23932   0.00000  Uiso   1.00
O2010  O     0.70984   0.15702   0.22239   0.00000  Uiso   1.00
O2011  O     0.71666   0.36683   0.57251   0.00000  Uiso   1.00
C2012  C     0.73734   0.36195   0.54077   0.00000  Uiso   1.00
O2013  O     0.75799   0.35710   0.50904   0.00000  Uiso   1.00
O2014  O     0.51811   0.10970   0.82412   0.00000  Uiso   1.00
C2015  C     0.50761   0.10133   0.78536   0.00000  Uiso   1.00
O2016  O     0.49711   0.09295   0.74657   0.00000  Uiso   1.00
O2017  O     0.25997   0.15567   0.47338   0.00000  Uiso   1.00
C2018  C     0.23702   0.14493   0.44695   0.00000  Uiso   1.00
O2019  O     0.21407   0.13419   0.42047   0.00000  Uiso   1.00
O2020  O     0.81102   0.78296   0.12070   0.00000  Uiso   1.00
C2021  C     0.81165   0.74958   0.10600   0.00000  Uiso   1.00
O2022  O     0.81228   0.71619   0.09127   0.00000  Uiso   1.00
O2023  O     0.95166   0.94229   0.29706   0.00000  Uiso   1.00
C2024  C     0.96449   0.91206   0.31147   0.00000  Uiso   1.00
O2025  O     0.97735   0.88184   0.32588   0.00000  Uiso   1.00
O2026  O     0.78423   0.89267   0.26456   0.00000  Uiso   1.00
C2027  C     0.77107   0.86438   0.28331   0.00000  Uiso   1.00
O2028  O     0.75790   0.83605   0.30211   0.00000  Uiso   1.00
O2029  O     0.79042   0.34185   0.79476   0.00000  Uiso   1.00
C2030  C     0.81793   0.34163   0.81604   0.00000  Uiso   1.00
O2031  O     0.84546   0.34145   0.83733   0.00000  Uiso   1.00
O2032  O    -0.01623   0.46564   0.41488   0.00000  Uiso   1.00
C2033  C     0.00280   0.49092   0.39908   0.00000  Uiso   1.00
O2034  O     0.02180   0.51624   0.38332   0.00000  Uiso   1.00
O2035  O     0.04774   0.09583   0.02998   0.00000  Uiso   1.00
C2036  C     0.05213   0.06846   0.00351   0.00000  Uiso   1.00
O2037  O     0.05654   0.04109  -0.02296   0.00000  Uiso   1.00
O2038  O     0.49960   0.31082   0.99679   0.00000  Uiso   1.00
C2039  C     0.51567   0.34136   0.99244   0.00000  Uiso   1.00
O2040  O     0.53171   0.37186   0.98812   0.00000  Uiso   1.00
O2041  O     0.69429   0.21207   0.57116   0.00000  Uiso   1.00
C2042  C     0.71853   0.23509   0.57266   0.00000  Uiso   1.00
O2043  O     0.74277   0.25810   0.57416   0.00000  Uiso   1.00
O2044  O     0.96989   0.38920   0.93463   0.00000  Uiso   1.00
C2045  C     0.99619   0.40742   0.92475   0.00000  Uiso   1.00
O2046  O     1.02248   0.42568   0.91488   0.00000  Uiso   1.00
O2047  O     0.73896   0.30343   0.10608   0.00000  Uiso   1.00
C2048  C     0.71806   0.29416   0.07606   0.00000  Uiso   1.00
O2049  O     0.69717   0.28489   0.04604   0.00000  Uiso   1.00
O2050  O     0.49107   0.28744   0.53105   0.00000  Uiso   1.00
C2051  C     0.49755   0.29484   0.49046   0.00000  Uiso   1.00
O2052  O     0.50404   0.30223   0.44991   0.00000  Uiso   1.00
O2053  O     0.18317   0.19136   0.95313   0.00000  Uiso   1.00
C2054  C     0.21056   0.19676   0.93254   0.00000  Uiso   1.00
O2055  O     0.23796   0.20216   0.91199   0.00000  Uiso   1.00
O2056  O     0.21635   0.66516   0.66938   0.00000  Uiso   1.00
C2057  C     0.24341   0.64972   0.68199   0.00000  Uiso   1.00
O2058  O     0.27045   0.63426   0.69461   0.00000  Uiso   1.00
O2059  O     0.81924   0.21698   0.26832   0.00000  Uiso   1.00
C2060  C     0.80704   0.21892   0.22920   0.00000  Uiso   1.00
O2061  O     0.79484   0.22082   0.19011   0.00000  Uiso   1.00
O2062  O     0.54139   0.65338   0.50337   0.00000  Uiso   1.00
C2063  C     0.53607   0.62738   0.47525   0.00000  Uiso   1.00
O2064  O     0.53075   0.60139   0.44717   0.00000  Uiso   1.00
O2065  O     0.32795   0.85305   0.76931   0.00000  Uiso   1.00
C2066  C     0.33889   0.84477   0.80789   0.00000  Uiso   1.00
O2067  O     0.34980   0.83651   0.84650   0.00000  Uiso   1.00
O2068  O     0.49239   0.55671   0.13804   0.00000  Uiso   1.00
C2069  C     0.46991   0.55110   0.16725   0.00000  Uiso   1.00
O2070  O     0.44739   0.54548   0.19647   0.00000  Uiso   1.00
O2071  O     0.35068   0.23932   0.25135   0.00000  Uiso   1.00
C2072  C     0.36332   0.22999   0.28869   0.00000  Uiso   1.00
O2073  O     0.37596   0.22070   0.32599   0.00000  Uiso   1.00
O2074  O     0.50188   0.41592   0.73106   0.00000  Uiso   1.00
C2075  C     0.51233   0.39840   0.69688   0.00000  Uiso   1.00
O2076  O     0.52280   0.38085   0.66269   0.00000  Uiso   1.00
O2077  O     0.12646   0.53318   0.07160   0.00000  Uiso   1.00
C2078  C     0.12038   0.52152   0.03232   0.00000  Uiso   1.00
O2079  O     0.11432   0.50989  -0.00691   0.00000  Uiso   1.00
O2080  O     0.74726   0.15386   0.49459   0.00000  Uiso   1.00
C2081  C     0.75716   0.14444   0.53332   0.00000  Uiso   1.00
O2082  O     0.76706   0.13505   0.57204   0.00000  Uiso   1.00
O2083  O     0.98423   0.86959   0.01177   0.00000  Uiso   1.00
C2084  C     0.99463   0.83605   0.00856   0.00000  Uiso   1.00
O2085  O     1.00502   0.80251   0.00538   0.00000  Uiso   1.00
O2086  O     0.47410   0.87797   0.83195   0.00000  Uiso   1.00
C2087  C     0.48910   0.88972   0.79729   0.00000  Uiso   1.00
O2088  O     0.50410   0.90151   0.76258   0.00000  Uiso   1.00
O2089  O     0.70506   0.73107   0.44157   0.00000  Uiso   1.00
C2090  C     0.70112   0.76161   0.42040   0.00000  Uiso   1.00
O2091  O     0.69719   0.79214   0.39926   0.00000  Uiso   1.00
O2092  O     0.39258   0.75845   0.30957   0.00000  Uiso   1.00
C2093  C     0.38169   0.76305   0.27008   0.00000  Uiso   1.00
O2094  O     0.37081   0.76762   0.23062   0.00000  Uiso   1.00
O2095  O     0.25855   0.71509   0.08725   0.00000  Uiso   1.00
C2096  C     0.28800   0.70744   0.07405   0.00000  Uiso   1.00
O2097  O     0.31745   0.69977   0.06085   0.00000  Uiso   1.00
O2098  O     0.12106   0.00813   0.56008   0.00000  Uiso   1.00
C2099  C     0.11950   0.00528   0.51785   0.00000  Uiso   1.00
O2100  O     0.11796   0.00242   0.47561   0.00000  Uiso   1.00
O2101  O     0.02199   0.12548   0.32891   0.00000  Uiso   1.00
C2102  C     0.01004   0.11268   0.29267   0.00000  Uiso   1.00
O2103  O    -0.00192   0.09988   0.25644   0.00000  Uiso   1.00
O2104  O     0.21506   0.71352   0.31421   0.00000  Uiso   1.00
C2105  C     0.19740   0.70662   0.27988   0.00000  Uiso   1.00
O2106  O     0.17977   0.69971   0.24554   0.00000  Uiso   1.00
O2107  O     0.66467   0.82893   0.17603   0.00000  Uiso   1.00
C2108  C     0.68699   0.85106   0.19080   0.00000  Uiso   1.00
O2109  O     0.70931   0.87315   0.20557   0.00000  Uiso   1.00
O2110  O     0.77087   0.57648   0.28108   0.00000  Uiso   1.00
C2111  C     0.75853   0.56239   0.24576   0.00000  Uiso   1.00
O2112  O     0.74620   0.54831   0.21047   0.00000  Uiso   1.00
O2113  O     0.93329   0.03584   0.28620   0.00000  Uiso   1.00
C2114  C     0.93161   0.04729   0.24609   0.00000  Uiso   1.00
O2115  O     0.92991   0.05876   0.20601   0.00000  Uiso   1.00
O2116  O     0.75171   0.65525   0.48801   0.00000  Uiso   1.00
C2117  C     0.74167   0.64297   0.45053   0.00000  Uiso   1.00
O2118  O     0.73166   0.63070   0.41301   0.00000  Uiso   1.00
O2119  O     0.44528  -0.03437   0.82449   0.00000  Uiso   1.00
C2120  C     0.44309   0.00009   0.81429   0.00000  Uiso   1.00
O2121  O     0.44087   0.03455   0.80412   0.00000  Uiso   1.00
O2122  O     0.42184   0.47855   0.65274   0.00000  Uiso   1.00
C2123  C     0.43799   0.50286   0.67497   0.00000  Uiso   1.00
O2124  O     0.45414   0.52719   0.69724   0.00000  Uiso   1.00
O2125  O     0.49486   0.52348   0.36767   0.00000  Uiso   1.00
C2126  C     0.49999   0.51182   0.40713   0.00000  Uiso   1.00
O2127  O     0.50514   0.50016   0.44662   0.00000  Uiso   1.00
O2128  O     0.29266   0.15362   0.77666   0.00000  Uiso   1.00
C2129  C     0.27854   0.12195   0.77213   0.00000  Uiso   1.00
O2130  O     0.26442   0.09028   0.76763   0.00000  Uiso   1.00
O2131  O     0.18427   0.29873   0.75593   0.00000  Uiso   1.00
C2132  C     0.20198   0.29275   0.72145   0.00000  Uiso   1.00
O2133  O     0.21972   0.28673   0.68693   0.00000  Uiso   1.00
O2134  O     0.20785   0.79861   0.05401   0.00000  Uiso   1.00
C2135  C     0.22246   0.78281   0.02135   0.00000  Uiso   1.00
O2136  O     0.23705   0.76701  -0.01126   0.00000  Uiso   1.00
O2137  O     0.52055   0.92937   0.90980   0.00000  Uiso   1.00
C2138  C     0.50281   0.90899   0.93532   0.00000  Uiso   1.00
O2139  O     0.48507   0.88865   0.96081   0.00000  Uiso   1.00
O2140  O     0.59774   0.45005   0.49386   0.00000  Uiso   1.00
C2141  C     0.61279   0.45839   0.45784   0.00000  Uiso   1.00
O2142  O     0.62785   0.46674   0.42183   0.00000  Uiso   1.00
O2143  O     0.38200   0.00789   1.01781   0.00000  Uiso   1.00
C2144  C     0.37514   0.01433   0.97712   0.00000  Uiso   1.00
O2145  O     0.36829   0.02074   0.93642   0.00000  Uiso   1.00
O2146  O     0.73468   0.06282   0.70532   0.00000  Uiso   1.00
C2147  C     0.74672   0.05594   0.74372   0.00000  Uiso   1.00
O2148  O     0.75875   0.04907   0.78211   0.00000  Uiso   1.00
O2149  O     0.75971   0.29882   0.36321   0.00000  Uiso   1.00
C2150  C     0.74661   0.28591   0.32774   0.00000  Uiso   1.00
O2151  O     0.73347   0.27299   0.29231   0.00000  Uiso   1.00
O2152  O     0.10883   0.74451   0.28123   0.00000  Uiso   1.00
C2153  C     0.10757   0.75160   0.23969   0.00000  Uiso   1.00
O2154  O     0.10634   0.75869   0.19815   0.00000  Uiso   1.00
O2155  O     0.46703  -0.01267   0.95883   0.00000  Uiso   1.00
C2156  C     0.48438   0.01639   0.95097   0.00000  Uiso   1.00
O2157  O     0.50171   0.04548   0.94307   0.00000  Uiso   1.00
O2158  O     0.81856   0.21306   0.58608   0.00000  Uiso   1.00
C2159  C     0.82125   0.24761   0.57646   0.00000  Uiso   1.00
O2160  O     0.82393   0.28216   0.56688   0.00000  Uiso   1.00
O2161  O     0.73940   0.74166   0.93309   0.00000  Uiso   1.00
C2162  C     0.71502   0.71892   0.93587   0.00000  Uiso   1.00
O2163  O     0.69067   0.69615   0.93865   0.00000  Uiso   1.00
O2164  O     0.27201   0.18304   0.04037   0.00000  Uiso   1.00
C2165  C     0.27538   0.16098   0.07335   0.00000  Uiso   1.00
O2166  O     0.27876   0.13892   0.10633   0.00000  Uiso   1.00
O2167  O     0.23483   0.36222   0.08425   0.00000  Uiso   1.00
C2168  C     0.24662   0.36090   0.04490   0.00000  Uiso   1.00
O2169  O     0.25844   0.35955   0.00556   0.00000  Uiso   1.00
O2170  O     0.47827   0.38769   0.34573   0.00000  Uiso   1.00
C2171  C     0.48877   0.39478   0.30657   0.00000  Uiso   1.00
O2172  O     0.49930   0.40187   0.26744   0.00000  Uiso   1.00
O2173  O     0.62670   0.02756   0.06681   0.00000  Uiso   1.00
C2174  C     0.61976   0.01654   0.02753   0.00000  Uiso   1.00
O2175  O     0.61279   0.00555  -0.01170   0.00000  Uiso   1.00
O2176  O     0.90469   0.57654   0.08630   0.00000  Uiso   1.00
C2177  C     0.91538   0.59071   0.05010   0.00000  Uiso   1.00
O2178  O     0.92607   0.60489   0.01390   0.00000  Uiso   1.00
O2179  O     0.45055   0.02265   0.10213   0.00000  Uiso   1.00
C2180  C     0.43176   0.00577   0.12985   0.00000  Uiso   1.00
O2181  O     0.41301  -0.01111   0.15753   0.00000  Uiso   1.00
O2182  O     0.14187   0.16294   0.32273   0.00000  Uiso   1.00
C2183  C     0.16211   0.18980   0.32953   0.00000  Uiso   1.00
O2184  O     0.18235   0.21665   0.33633   0.00000  Uiso   1.00
O2185  O     0.25167   0.26307   0.57964   0.00000  Uiso   1.00
C2186  C     0.22770   0.28468   0.56889   0.00000  Uiso   1.00
O2187  O     0.20376   0.30628   0.55811   0.00000  Uiso   1.00
O2188  O     0.02643   0.34660   0.00322   0.00000  Uiso   1.00
C2189  C     0.00995   0.31665   0.00951   0.00000  Uiso   1.00
O2190  O    -0.00655   0.28667   0.01583   0.00000  Uiso   1.00
O2191  O     0.53632   0.85901   0.46490   0.00000  Uiso   1.00
C2192  C     0.51463   0.83912   0.48490   0.00000  Uiso   1.00
O2193  O     0.49291   0.81924   0.50487   0.00000  Uiso   1.00
O2194  O     0.49741   0.48951   0.60579   0.00000  Uiso   1.00
C2195  C     0.51424   0.51440   0.58539   0.00000  Uiso   1.00
O2196  O     0.53108   0.53928   0.56498   0.00000  Uiso   1.00
O2197  O     0.75818   0.85317   0.00468   0.00000  Uiso   1.00
C2198  C     0.74781   0.85802   0.04435   0.00000  Uiso   1.00
O2199  O     0.73742   0.86284   0.08403   0.00000  Uiso   1.00
O2200  O     0.49653   0.08221   0.24825   0.00000  Uiso   1.00
C2201  C     0.49020   0.09970   0.21230   0.00000  Uiso   1.00
O2202  O     0.48386   0.11719   0.17632   0.00000  Uiso   1.00
O2203  O     0.67191   0.28007   0.18294   0.00000  Uiso   1.00
C2204  C     0.66796   0.29275   0.22225   0.00000  Uiso   1.00
O2205  O     0.66402   0.30539   0.26152   0.00000  Uiso   1.00
O2206  O     0.97784   0.04971   0.06209   0.00000  Uiso   1.00
C2207  C     0.98752   0.03115   0.09591   0.00000  Uiso   1.00
O2208  O     0.99723   0.01261   0.12974   0.00000  Uiso   1.00
O2209  O     0.69119   0.78036   0.68737   0.00000  Uiso   1.00
C2210  C     0.68628   0.79361   0.72616   0.00000  Uiso   1.00
O2211  O     0.68135   0.80687   0.76500   0.00000  Uiso   1.00
O2212  O     0.63871   0.50037  -0.04128   0.00000  Uiso   1.00
C2213  C     0.63517   0.49368   0.00011   0.00000  Uiso   1.00
O2214  O     0.63166   0.48699   0.04150   0.00000  Uiso   1.00
O2215  O     0.67803   0.71726   0.05028   0.00000  Uiso   1.00
C2216  C     0.69692   0.74577   0.04702   0.00000  Uiso   1.00
O2217  O     0.71584   0.77428   0.04373   0.00000  Uiso   1.00
O2218  O     0.25290   0.33233   0.46779   0.00000  Uiso   1.00
C2219  C     0.26683   0.34930   0.43546   0.00000  Uiso   1.00
O2220  O     0.28076   0.36627   0.40314   0.00000  Uiso   1.00
O2221  O     0.91182   0.09184   0.57760   0.00000  Uiso   1.00
C2222  C     0.91631   0.08064   0.53778   0.00000  Uiso   1.00
O2223  O     0.92081   0.06947   0.49796   0.00000  Uiso   1.00
O2224  O     0.92064   0.88960   0.48487   0.00000  Uiso   1.00
C2225  C     0.91014   0.90083   0.44713   0.00000  Uiso   1.00
O2226  O     0.89964   0.91206   0.40939   0.00000  Uiso   1.00
O2227  O     0.15114   0.74906   0.62031   0.00000  Uiso   1.00
C2228  C     0.18229   0.75614   0.62034   0.00000  Uiso   1.00
O2229  O     0.21347   0.76326   0.62042   0.00000  Uiso   1.00
O2230  O     0.15059   0.83869   0.65643   0.00000  Uiso   1.00
C2231  C     0.15745   0.83676   0.69779   0.00000  Uiso   1.00
O2232  O     0.16428   0.83482   0.73915   0.00000  Uiso   1.00
O2233  O     0.44435   0.45938   0.97650   0.00000  Uiso   1.00
C2234  C     0.44783   0.42943   0.99898   0.00000  Uiso   1.00
O2235  O     0.45131   0.39951   1.02147   0.00000  Uiso   1.00
O2236  O     0.26653   0.28302   0.83784   0.00000  Uiso   1.00
C2237  C     0.25221   0.25310   0.82500   0.00000  Uiso   1.00
O2238  O     0.23790   0.22318   0.81220   0.00000  Uiso   1.00
O2239  O     0.76172   0.75390   0.70880   0.00000  Uiso   1.00
C2240  C     0.76407   0.72939   0.67823   0.00000  Uiso   1.00
O2241  O     0.76646   0.70487   0.64762   0.00000  Uiso   1.00
O2242  O     0.50797   0.54742   0.92589   0.00000  Uiso   1.00
C2243  C     0.51797   0.55024   0.88578   0.00000  Uiso   1.00
O2244  O     0.52798   0.55309   0.84566   0.00000  Uiso   1.00
O2245  O     0.15084   0.66470   0.82171   0.00000  Uiso   1.00
C2246  C     0.16883   0.64448   0.79637   0.00000  Uiso   1.00
O2247  O     0.18682   0.62425   0.77103   0.00000  Uiso   1.00
O2248  O     0.06518   0.05155   0.79725   0.00000  Uiso   1.00
C2249  C     0.06482   0.03842   0.75783   0.00000  Uiso   1.00
O2250  O     0.06447   0.02529   0.71841   0.00000  Uiso   1.00
O2251  O     0.04741   0.02068   0.28876   0.00000  Uiso   1.00
C2252  C     0.06891   0.00362   0.31253   0.00000  Uiso   1.00
O2253  O     0.09038  -0.01344   0.33630   0.00000  Uiso   1.00
O2254  O     0.87705   0.98286   0.57789   0.00000  Uiso   1.00
C2255  C     0.88012   0.97540   0.53661   0.00000  Uiso   1.00
O2256  O     0.88316   0.96794   0.49532   0.00000  Uiso   1.00
O2257  O     0.28493   0.93185   0.73088   0.00000  Uiso   1.00
C2258  C     0.26362   0.92179   0.75999   0.00000  Uiso   1.00
O2259  O     0.24232   0.91172   0.78913   0.00000  Uiso   1.00
O2260  O     0.08733   0.47963   0.86175   0.00000  Uiso   1.00
C2261  C     0.06715   0.50191   0.88098   0.00000  Uiso   1.00
O2262  O     0.04697   0.52419   0.90022   0.00000  Uiso   1.00
O2263  O     0.95997   0.52664   0.58736   0.00000  Uiso   1.00
C2264  C     0.98484   0.54459   0.57189   0.00000  Uiso   1.00
O2265  O     1.00973   0.56254   0.55639   0.00000  Uiso   1.00
O2266  O     0.94011   0.55291   0.69980   0.00000  Uiso   1.00
C2267  C     0.93512   0.54671   0.74101   0.00000  Uiso   1.00
O2268  O     0.93013   0.54051   0.78226   0.00000  Uiso   1.00
O2269  O     0.66415   0.81015   0.28507   0.00000  Uiso   1.00
C2270  C     0.64235   0.79064   0.30544   0.00000  Uiso   1.00
O2271  O     0.62055   0.77115   0.32577   0.00000  Uiso   1.00
O2272  O     0.55162   0.45597   0.33169   0.00000  Uiso   1.00
C2273  C     0.55091   0.47972   0.30010   0.00000  Uiso   1.00
O2274  O     0.55022   0.50347   0.26850   0.00000  Uiso   1.00
O2275  O     0.30659   0.23386   0.69293   0.00000  Uiso   1.00
C2276  C     0.28723   0.20661   0.68397   0.00000  Uiso   1.00
O2277  O     0.26787   0.17939   0.67505   0.00000  Uiso   1.00
O2278  O     0.78925   0.85370   0.42936   0.00000  Uiso   1.00
C2279  C     0.76550   0.84931   0.45708   0.00000  Uiso   1.00
O2280  O     0.74173   0.84492   0.48479   0.00000  Uiso   1.00
O2281  O     0.86260   0.18206   0.67398   0.00000  Uiso   1.00
C2282  C     0.85434   0.17691   0.71446   0.00000  Uiso   1.00
O2283  O     0.84612   0.17175   0.75498   0.00000  Uiso   1.00
O2284  O     0.46755   0.69876   0.47660   0.00000  Uiso   1.00
C2285  C     0.49102   0.71794   0.49382   0.00000  Uiso   1.00
O2286  O     0.51452   0.73709   0.51105   0.00000  Uiso   1.00
O2287  O     0.00055   0.42814   0.57866   0.00000  Uiso   1.00
C2288  C     0.01525   0.44103   0.54432   0.00000  Uiso   1.00
O2289  O     0.02997   0.45394   0.51002   0.00000  Uiso   1.00
O2290  O     0.85157   0.27124   0.75198   0.00000  Uiso   1.00
C2291  C     0.86073   0.27879   0.71234   0.00000  Uiso   1.00
O2292  O     0.86989   0.28634   0.67274   0.00000  Uiso   1.00
O2293  O     0.00913   0.92538   0.73596   0.00000  Uiso   1.00
C2294  C     0.01634   0.90703   0.70090   0.00000  Uiso   1.00
O2295  O     0.02358   0.88865   0.66587   0.00000  Uiso   1.00
O2296  O     0.36886   0.00193   0.46062   0.00000  Uiso   1.00
C2297  C     0.36532   0.01264   0.50081   0.00000  Uiso   1.00
O2298  O     0.36179   0.02335   0.54099   0.00000  Uiso   1.00
O2299  O     0.66857   0.21462   0.83999   0.00000  Uiso   1.00
C2300  C     0.65711   0.18145   0.83860   0.00000  Uiso   1.00
O2301  O     0.64564   0.14828   0.83722   0.00000  Uiso   1.00
O2302  O     0.16938   0.19047   0.21515   0.00000  Uiso   1.00
C2303  C     0.14495   0.20535   0.19457   0.00000  Uiso   1.00
O2304  O     0.12051   0.22024   0.17398   0.00000  Uiso   1.00
O2305  O     0.70608   0.21698   0.94801   0.00000  Uiso   1.00
C2306  C     0.69766   0.25046   0.93898   0.00000  Uiso   1.00
O2307  O     0.68922   0.28394   0.92998   0.00000  Uiso   1.00
O2308  O     0.98813   0.44400   0.01693   0.00000  Uiso   1.00
C2309  C     0.97510   0.44173   0.05554   0.00000  Uiso   1.00
O2310  O     0.96208   0.43946   0.09412   0.00000  Uiso   1.00
O2311  O     0.44586   0.06189   0.51295   0.00000  Uiso   1.00
C2312  C     0.45225   0.08832   0.48582   0.00000  Uiso   1.00
O2313  O     0.45864   0.11471   0.45868   0.00000  Uiso   1.00
O2314  O     0.24698   0.70364   0.78273   0.00000  Uiso   1.00
C2315  C     0.26047   0.69766   0.82050   0.00000  Uiso   1.00
O2316  O     0.27399   0.69167   0.85824   0.00000  Uiso   1.00
O2317  O     0.70630   0.31622   0.82200   0.00000  Uiso   1.00
C2318  C     0.72898   0.29554   0.83864   0.00000  Uiso   1.00
O2319  O     0.75165   0.27483   0.85524   0.00000  Uiso   1.00
O2320  O     0.84052   0.80270   0.74821   0.00000  Uiso   1.00
C2321  C     0.85467   0.79895   0.78595   0.00000  Uiso   1.00
O2322  O     0.86882   0.79521   0.82369   0.00000  Uiso   1.00
O2323  O     0.49179   0.97635   0.71059   0.00000  Uiso   1.00
C2324  C     0.51756   0.96782   0.68784   0.00000  Uiso   1.00
O2325  O     0.54334   0.95932   0.66514   0.00000  Uiso   1.00
O2326  O     0.55071   0.03879   0.33981   0.00000  Uiso   1.00
C2327  C     0.52480   0.01967   0.34910   0.00000  Uiso   1.00
O2328  O     0.49889   0.00055   0.35838   0.00000  Uiso   1.00
O2329  O     0.08465   0.60495   0.98531   0.00000  Uiso   1.00
C2330  C     0.09361   0.59584   0.94607   0.00000  Uiso   1.00
O2331  O     0.10255   0.58672   0.90687   0.00000  Uiso   1.00
O2332  O     0.49478   0.19200   0.50655   0.00000  Uiso   1.00
C2333  C     0.50901   0.16028   0.50966   0.00000  Uiso   1.00
O2334  O     0.52327   0.12855   0.51277   0.00000  Uiso   1.00
O2335  O     0.88212   0.76707   0.17925   0.00000  Uiso   1.00
C2336  C     0.86602   0.79192   0.20067   0.00000  Uiso   1.00
O2337  O     0.84993   0.81681   0.22214   0.00000  Uiso   1.00
O2338  O     0.50147   0.92148   0.55877   0.00000  Uiso   1.00
C2339  C     0.52782   0.93747   0.54461   0.00000  Uiso   1.00
O2340  O     0.55420   0.95349   0.53043   0.00000  Uiso   1.00
O2341  O     0.01678   0.96592   0.02121   0.00000  Uiso   1.00
C2342  C     0.03927   0.94683   0.00157   0.00000  Uiso   1.00
O2343  O     0.06172   0.92777  -0.01803   0.00000  Uiso   1.00
O2344  O     0.61545   0.92068   0.07196   0.00000  Uiso   1.00
C2345  C     0.59908   0.91390   0.03649   0.00000  Uiso   1.00
O2346  O     0.58274   0.90712   0.00102   0.00000  Uiso   1.00
O2347  O     0.29378   0.22162   0.14769   0.00000  Uiso   1.00
C2348  C     0.31750   0.24497   0.14272   0.00000  Uiso   1.00
O2349  O     0.34119   0.26832   0.13774   0.00000  Uiso   1.00
O2350  O     0.73890   0.87070   0.75900   0.00000  Uiso   1.00
C2351  C     0.75204   0.90095   0.74511   0.00000  Uiso   1.00
O2352  O     0.76514   0.93121   0.73125   0.00000  Uiso   1.00
O2353  O     0.66999   0.29401   0.61018   0.00000  Uiso   1.00
C2354  C     0.65905   0.32073   0.63409   0.00000  Uiso   1.00
O2355  O     0.64808   0.34746   0.65801   0.00000  Uiso   1.00
O2356  O     0.29675   0.35526   0.71958   0.00000  Uiso   1.00
C2357  C     0.31180   0.32841   0.73893   0.00000  Uiso   1.00
O2358  O     0.32683   0.30159   0.75827   0.00000  Uiso   1.00
O2359  O     0.50330   0.46300   0.18053   0.00000  Uiso   1.00
C2360  C     0.53322   0.45266   0.18799   0.00000  Uiso   1.00
O2361  O     0.56314   0.44231   0.19545   0.00000  Uiso   1.00
O2362  O     0.33689   0.33368   0.23812   0.00000  Uiso   1.00
C2363  C     0.34451   0.32282   0.27721   0.00000  Uiso   1.00
O2364  O     0.35216   0.31196   0.31630   0.00000  Uiso   1.00
O2365  O     0.89503   0.46392   0.43126   0.00000  Uiso   1.00
C2366  C     0.90948   0.45628   0.46797   0.00000  Uiso   1.00
O2367  O     0.92391   0.44864   0.50465   0.00000  Uiso   1.00
O2368  O    -0.01289   0.31816   0.50103   0.00000  Uiso   1.00
C2369  C     0.00814   0.34274   0.48863   0.00000  Uiso   1.00
O2370  O     0.02920   0.36735   0.47624   0.00000  Uiso   1.00
O2371  O     0.78308   0.24997   0.97127   0.00000  Uiso   1.00
C2372  C     0.80786   0.23690   0.94973   0.00000  Uiso   1.00
O2373  O     0.83265   0.22383   0.92823   0.00000  Uiso   1.00
O2374  O     0.73786   0.73380   0.30419   0.00000  Uiso   1.00
C2375  C     0.75938   0.74224   0.27457   0.00000  Uiso   1.00
O2376  O     0.78088   0.75068   0.24499   0.00000  Uiso   1.00
O2377  O     0.60479   0.41092   0.59061   0.00000  Uiso   1.00
C2378  C     0.58762   0.43348   0.61409   0.00000  Uiso   1.00
O2379  O     0.57043   0.45603   0.63757   0.00000  Uiso   1.00
O2380  O     0.56399   0.10406   0.94925   0.00000  Uiso   1.00
C2381  C     0.57567   0.08270   0.91912   0.00000  Uiso   1.00
O2382  O     0.58738   0.06131   0.88899   0.00000  Uiso   1.00
O2383  O     0.43393   0.44210   0.41766   0.00000  Uiso   1.00
C2384  C     0.45030   0.41457   0.43338   0.00000  Uiso   1.00
O2385  O     0.46667   0.38705   0.44907   0.00000  Uiso   1.00
O2386  O     0.35532   0.15745   0.15654   0.00000  Uiso   1.00
C2387  C     0.33470   0.15147   0.18806   0.00000  Uiso   1.00
O2388  O     0.31407   0.14552   0.21954   0.00000  Uiso   1.00
O2389  O     0.31194   0.28489   1.02403   0.00000  Uiso   1.00
C2390  C     0.31262   0.29824   0.98476   0.00000  Uiso   1.00
O2391  O     0.31328   0.31159   0.94545   0.00000  Uiso   1.00
O2392  O     0.61545   0.52517   0.57570   0.00000  Uiso   1.00
C2393  C     0.60424   0.53210   0.53690   0.00000  Uiso   1.00
O2394  O     0.59302   0.53907   0.49807   0.00000  Uiso   1.00
O2395  O     0.77455   0.60753   0.78153   0.00000  Uiso   1.00
C2396  C     0.77940   0.63785   0.76021   0.00000  Uiso   1.00
O2397  O     0.78426   0.66814   0.73893   0.00000  Uiso   1.00
O2398  O     0.33689   0.73755   0.91393   0.00000  Uiso   1.00
C2399  C     0.31860   0.76664   0.91210   0.00000  Uiso   1.00
O2400  O     0.30031   0.79573   0.91024   0.00000  Uiso   1.00
O2401  O     0.73838   0.81316   0.59939   0.00000  Uiso   1.00
C2402  C     0.71384   0.80546   0.57401   0.00000  Uiso   1.00
O2403  O     0.68933   0.79775   0.54860   0.00000  Uiso   1.00
O2404  O     0.94579   0.52879   0.17318   0.00000  Uiso   1.00
C2405  C     0.92421   0.50749   0.15508   0.00000  Uiso   1.00
O2406  O     0.90263   0.48623   0.13701   0.00000  Uiso   1.00
O2407  O     0.67630   0.68888   0.34924   0.00000  Uiso   1.00
C2408  C     0.68458   0.66694   0.31772   0.00000  Uiso   1.00
O2409  O     0.69286   0.64500   0.28620   0.00000  Uiso   1.00
O2410  O     0.35134   0.67863   0.68360   0.00000  Uiso   1.00
C2411  C     0.33859   0.67713   0.72240   0.00000  Uiso   1.00
O2412  O     0.32587   0.67559   0.76123   0.00000  Uiso   1.00
O2413  O     0.76361   0.27489   0.46903   0.00000  Uiso   1.00
C2414  C     0.79078   0.29152   0.45927   0.00000  Uiso   1.00
O2415  O     0.81793   0.30815   0.44947   0.00000  Uiso   1.00
O2416  O     0.85659   0.71631   0.76840   0.00000  Uiso   1.00
C2417  C     0.85495   0.71438   0.72609   0.00000  Uiso   1.00
O2418  O     0.85330   0.71248   0.68378   0.00000  Uiso   1.00
O2419  O     0.46330   0.49031   0.28145   0.00000  Uiso   1.00
C2420  C     0.44051   0.50792   0.30236   0.00000  Uiso   1.00
O2421  O     0.41775   0.52554   0.32328   0.00000  Uiso   1.00
O2422  O     0.75204   0.50590   0.75158   0.00000  Uiso   1.00
C2423  C     0.76668   0.47622   0.73856   0.00000  Uiso   1.00
O2424  O     0.78129   0.44655   0.72554   0.00000  Uiso   1.00
O2425  O     0.36911   0.52701   0.42673   0.00000  Uiso   1.00
C2426  C     0.38866   0.53646   0.45825   0.00000  Uiso   1.00
O2427  O     0.40818   0.54591   0.48973   0.00000  Uiso   1.00
O2428  O     0.50747   0.69569   0.99017   0.00000  Uiso   1.00
C2429  C     0.49102   0.66626   0.98074   0.00000  Uiso   1.00
O2430  O     0.47457   0.63684   0.97130   0.00000  Uiso   1.00
O2431  O     0.52384   0.41948   0.54030   0.00000  Uiso   1.00
C2432  C     0.53854   0.39202   0.52183   0.00000  Uiso   1.00
O2433  O     0.55326   0.36452   0.50333   0.00000  Uiso   1.00
O2434  O     0.77778   0.64116   0.18466   0.00000  Uiso   1.00
C2435  C     0.76320   0.67050   0.17058   0.00000  Uiso   1.00
O2436  O     0.74858   0.69983   0.15650   0.00000  Uiso   1.00
O2437  O     0.30036   0.21057   0.37469   0.00000  Uiso   1.00
C2438  C     0.30196   0.24429   0.38811   0.00000  Uiso   1.00
O2439  O     0.30355   0.27802   0.40149   0.00000  Uiso   1.00
O2440  O     0.90227   0.04692  -0.01510   0.00000  Uiso   1.00
C2441  C     0.89720   0.04394   0.02662   0.00000  Uiso   1.00
O2442  O     0.89210   0.04094   0.06834   0.00000  Uiso   1.00
O2443  O     0.99134   0.12845   0.43733   0.00000  Uiso   1.00
C2444  C     0.99657   0.09399   0.42943   0.00000  Uiso   1.00
O2445  O     1.00184   0.05950   0.42153   0.00000  Uiso   1.00
O2446  O     0.26074   0.78364   0.28083   0.00000  Uiso   1.00
C2447  C     0.28693   0.78257   0.30489   0.00000  Uiso   1.00
O2448  O     0.31312   0.78149   0.32895   0.00000  Uiso   1.00
O2449  O     0.00200   0.82881   0.56268   0.00000  Uiso   1.00
C2450  C     0.00214   0.86434   0.56023   0.00000  Uiso   1.00
O2451  O     0.00228   0.89988   0.55774   0.00000  Uiso   1.00
O2452  O     0.02893   0.06410   0.61599   0.00000  Uiso   1.00
C2453  C     0.01557   0.07006   0.57815   0.00000  Uiso   1.00
O2454  O     0.00225   0.07601   0.54026   0.00000  Uiso   1.00
O2455  O     0.43722   0.95748   0.48724   0.00000  Uiso   1.00
C2456  C     0.46579   0.95527   0.46874   0.00000  Uiso   1.00
O2457  O     0.49434   0.95309   0.45027   0.00000  Uiso   1.00
O2458  O     0.46247   0.61066   0.52589   0.00000  Uiso   1.00
C2459  C     0.45663   0.58869   0.55833   0.00000  Uiso   1.00
O2460  O     0.45082   0.56669   0.59076   0.00000  Uiso   1.00
O2461  O     0.53001  -0.01792   0.07342   0.00000  Uiso   1.00
C2462  C     0.53136   0.01663   0.06333   0.00000  Uiso   1.00
O2463  O     0.53273   0.05115   0.05324   0.00000  Uiso   1.00
O2464  O     0.93762  -0.01068   0.42066   0.00000  Uiso   1.00
C2465  C     0.91064   0.00703   0.41301   0.00000  Uiso   1.00
O2466  O     0.88365   0.02476   0.40537   0.00000  Uiso   1.00
loop_
_geom_bond_atom_site_label_1
_geom_bond_atom_site_label_2
_geom_bond_distance
_geom_bond_site_symmetry_2
_ccdc_geom_bond_type
Ni1    O4      1.972   .     S
Ni1    O5      1.984   .     S
Ni1    N428    1.938   .     S
Ni1    O744    1.927   .     S
Ni2    O9      1.969   .     S
Ni2    O12     1.982   .     S
Ni2    N46     1.946   .     S
Ni2    O327    1.925   .     S
H3     O105    0.979   .     S
O4     C23     1.270   .     S
O5     C34     1.254   .     D
N6     C21     1.341   .     S
N6     C52     1.340   .     D
N6     Ni423   1.938   .     S
N7     C31     1.334   .     S
N7     C38     1.334   .     D
O8     C34     1.248   .     S
O8     Ni737   1.927   .     S
O9     C57     1.271   .     S
O10    C43     1.247   .     S
O10    Ni319   1.925   .     S
C11    N16     1.394   .     S
C11    C18     1.397   .     D
C11    C24     1.398   .     S
O12    C43     1.255   .     D
O13    C23     1.232   .     D
O14    C57     1.230   .     D
N15    N17     1.267   .     D
N15    C28     1.406   .     S
N16    N33     1.268   .     D
N17    C98     1.394   .     S
C18    H19     1.082   .     S
C18    C52     1.377   .     S
C20    C40     1.388   .     S
C20    C43     1.513   .     S
C20    C70     1.396   .     D
C21    H22     1.085   .     S
C21    C24     1.380   .     D
C23    C26     1.524   .     S
C24    H25     1.084   .     S
C26    C47     1.387   .     D
C26    C49     1.395   .     S
H27    O106    0.979   .     S
C28    C47     1.400   .     S
C28    C78     1.398   .     D
N29    N35     1.266   .     D
N29    C88     1.403   .     S
N30    C51     1.403   .     S
N30    N58     1.267   .     D
C31    H32     1.086   .     S
C31    C66     1.383   .     D
N33    C76     1.405   .     S
C34    C42     1.512   .     S
N35    C77     1.408   .     S
C36    H37     1.084   .     S
C36    C42     1.388   .     S
C36    C56     1.398   .     D
C38    H39     1.087   .     S
C38    C44     1.383   .     S
C40    H41     1.084   .     S
C40    C77     1.398   .     D
C42    C80     1.396   .     D
C44    H45     1.083   .     S
C44    C88     1.395   .     D
N46    C59     1.340   .     S
N46    C64     1.341   .     D
C47    H48     1.084   .     S
C49    H50     1.084   .     S
C49    C84     1.389   .     D
C51    C74     1.396   .     D
C51    C89     1.396   .     S
C52    H53     1.082   .     S
C54    H55     1.085   .     S
C54    C76     1.399   .     D
C54    C91     1.386   .     S
C56    N58     1.407   .     S
C56    C96     1.397   .     S
C57    C91     1.523   .     S
C59    H60     1.082   .     S
C59    C82     1.377   .     D
C61    H62     1.083   .     S
C61    C64     1.380   .     S
C61    C98     1.398   .     D
N63    C86     1.334   .     D
N63    C92     1.334   .     S
C64    H65     1.084   .     S
C66    H67     1.083   .     S
C66    C88     1.395   .     S
C68    H69     1.084   .     S
C68    C72     1.386   .     D
C68    C77     1.397   .     S
C70    H71     1.084   .     S
C70    C72     1.387   .     S
C72    H73     1.084   .     S
C74    H75     1.084   .     S
C74    C86     1.383   .     S
C76    C94     1.398   .     S
C78    H79     1.084   .     S
C78    C84     1.386   .     S
C80    H81     1.084   .     S
C80    C99     1.387   .     S
C82    H83     1.082   .     S
C82    C98     1.396   .     S
C84    H85     1.085   .     S
C86    H87     1.086   .     S
C89    H90     1.083   .     S
C89    C92     1.383   .     D
C91    C103    1.395   .     D
C92    H93     1.085   .     S
C94    H95     1.083   .     S
C94    C101    1.386   .     D
C96    H97     1.084   .     S
C96    C99     1.386   .     D
C99    H100    1.084   .     S
C101   H102    1.084   .     S
C101   C103    1.388   .     S
C103   H104    1.084   .     S
O105   H739    0.979   .     S
O106   H344    0.979   .     S
Ni107  O110    1.972   .     S
Ni107  O111    1.984   .     S
Ni107  N533    1.938   .     S
Ni107  O640    1.927   .     S
Ni108  O115    1.969   .     S
Ni108  O118    1.982   .     S
Ni108  N152    1.946   .     S
Ni108  O222    1.925   .     S
H109   O211    0.979   .     S
O110   C129    1.270   .     S
O111   C140    1.254   .     D
N112   C127    1.341   .     S
N112   C158    1.340   .     D
N112   Ni528   1.938   .     S
N113   C137    1.334   .     S
N113   C144    1.334   .     D
O114   C140    1.248   .     S
O114   Ni633   1.927   .     S
O115   C163    1.271   .     S
O116   C149    1.247   .     S
O116   Ni214   1.925   .     S
C117   N122    1.394   .     S
C117   C124    1.397   .     D
C117   C130    1.398   .     S
O118   C149    1.255   .     D
O119   C129    1.232   .     D
O120   C163    1.230   .     D
N121   N123    1.267   .     D
N121   C134    1.406   .     S
N122   N139    1.268   .     D
N123   C204    1.394   .     S
C124   H125    1.082   .     S
C124   C158    1.377   .     S
C126   C146    1.388   .     S
C126   C149    1.513   .     S
C126   C176    1.396   .     D
C127   H128    1.085   .     S
C127   C130    1.380   .     D
C129   C132    1.524   .     S
C130   H131    1.084   .     S
C132   C153    1.387   .     D
C132   C155    1.395   .     S
H133   O212    0.979   .     S
C134   C153    1.400   .     S
C134   C184    1.398   .     D
N135   N141    1.266   .     D
N135   C194    1.403   .     S
N136   C157    1.403   .     S
N136   N164    1.267   .     D
C137   H138    1.086   .     S
C137   C172    1.383   .     D
N139   C182    1.405   .     S
C140   C148    1.512   .     S
N141   C183    1.408   .     S
C142   H143    1.084   .     S
C142   C148    1.388   .     D
C142   C162    1.398   .     S
C144   H145    1.087   .     S
C144   C150    1.383   .     S
C146   H147    1.084   .     S
C146   C183    1.398   .     D
C148   C186    1.396   .     S
C150   H151    1.083   .     S
C150   C194    1.395   .     D
N152   C165    1.340   .     S
N152   C170    1.341   .     D
C153   H154    1.084   .     S
C155   H156    1.084   .     S
C155   C190    1.389   .     D
C157   C180    1.396   .     D
C157   C195    1.396   .     S
C158   H159    1.082   .     S
C160   H161    1.085   .     S
C160   C182    1.399   .     D
C160   C197    1.386   .     S
C162   N164    1.407   .     S
C162   C202    1.397   .     D
C163   C197    1.523   .     S
C165   H166    1.082   .     S
C165   C188    1.377   .     D
C167   H168    1.083   .     S
C167   C170    1.380   .     S
C167   C204    1.398   .     D
N169   C192    1.334   .     D
N169   C198    1.334   .     S
C170   H171    1.084   .     S
C172   H173    1.083   .     S
C172   C194    1.395   .     S
C174   H175    1.084   .     S
C174   C178    1.386   .     D
C174   C183    1.397   .     S
C176   H177    1.084   .     S
C176   C178    1.387   .     S
C178   H179    1.084   .     S
C180   H181    1.084   .     S
C180   C192    1.383   .     S
C182   C200    1.398   .     S
C184   H185    1.084   .     S
C184   C190    1.386   .     S
C186   H187    1.084   .     S
C186   C205    1.387   .     D
C188   H189    1.082   .     S
C188   C204    1.396   .     S
C190   H191    1.085   .     S
C192   H193    1.086   .     S
C195   H196    1.083   .     S
C195   C198    1.383   .     D
C197   C209    1.395   .     D
C198   H199    1.085   .     S
C200   H201    1.083   .     S
C200   C207    1.386   .     D
C202   H203    1.084   .     S
C202   C205    1.386   .     S
C205   H206    1.084   .     S
C207   H208    1.084   .     S
C207   C209    1.388   .     S
C209   H210    1.084   .     S
O211   H635    0.979   .     S
O212   H239    0.979   .     S
Ni213  O216    1.972   .     S
Ni213  O217    1.984   .     S
Ni213  O535    1.927   .     S
Ni213  N638    1.938   .     S
Ni214  O221    1.969   .     S
Ni214  O224    1.982   .     S
Ni214  N258    1.946   .     S
H215   O317    0.979   .     S
O216   C235    1.270   .     S
O217   C246    1.254   .     S
N218   C233    1.341   .     S
N218   C264    1.340   .     D
N218   Ni633   1.938   .     S
N219   C243    1.334   .     S
N219   C250    1.334   .     D
O220   C246    1.248   .     D
O220   Ni528   1.927   .     S
O221   C269    1.271   .     S
O222   C255    1.247   .     S
C223   N228    1.394   .     S
C223   C230    1.397   .     D
C223   C236    1.398   .     S
O224   C255    1.255   .     D
O225   C235    1.232   .     D
O226   C269    1.230   .     D
N227   N229    1.267   .     D
N227   C240    1.406   .     S
N228   N245    1.268   .     D
N229   C310    1.394   .     S
C230   H231    1.082   .     S
C230   C264    1.377   .     S
C232   C252    1.388   .     S
C232   C255    1.513   .     S
C232   C282    1.396   .     D
C233   H234    1.085   .     S
C233   C236    1.380   .     D
C235   C238    1.524   .     S
C236   H237    1.084   .     S
C238   C259    1.387   .     D
C238   C261    1.395   .     S
C240   C259    1.400   .     S
C240   C290    1.398   .     D
N241   N247    1.266   .     D
N241   C300    1.403   .     S
N242   C263    1.403   .     S
N242   N270    1.267   .     D
C243   H244    1.086   .     S
C243   C278    1.383   .     D
N245   C288    1.405   .     S
C246   C254    1.512   .     S
N247   C289    1.408   .     S
C248   H249    1.084   .     S
C248   C254    1.388   .     S
C248   C268    1.398   .     D
C250   H251    1.087   .     S
C250   C256    1.383   .     S
C252   H253    1.084   .     S
C252   C289    1.398   .     D
C254   C292    1.396   .     D
C256   H257    1.083   .     S
C256   C300    1.395   .     D
N258   C271    1.340   .     D
N258   C276    1.341   .     S
C259   H260    1.084   .     S
C261   H262    1.084   .     S
C261   C296    1.389   .     D
C263   C286    1.396   .     D
C263   C301    1.396   .     S
C264   H265    1.082   .     S
C266   H267    1.085   .     S
C266   C288    1.399   .     S
C266   C303    1.386   .     D
C268   N270    1.407   .     S
C268   C308    1.397   .     S
C269   C303    1.523   .     S
C271   H272    1.082   .     S
C271   C294    1.377   .     S
C273   H274    1.083   .     S
C273   C276    1.380   .     D
C273   C310    1.398   .     S
N275   C298    1.334   .     D
N275   C304    1.334   .     S
C276   H277    1.084   .     S
C278   H279    1.083   .     S
C278   C300    1.395   .     S
C280   H281    1.084   .     S
C280   C284    1.386   .     D
C280   C289    1.397   .     S
C282   H283    1.084   .     S
C282   C284    1.387   .     S
C284   H285    1.084   .     S
C286   H287    1.084   .     S
C286   C298    1.383   .     S
C288   C306    1.398   .     D
C290   H291    1.084   .     S
C290   C296    1.386   .     S
C292   H293    1.084   .     S
C292   C311    1.387   .     S
C294   H295    1.082   .     S
C294   C310    1.396   .     D
C296   H297    1.085   .     S
C298   H299    1.086   .     S
C301   H302    1.083   .     S
C301   C304    1.383   .     D
C303   C315    1.395   .     S
C304   H305    1.085   .     S
C306   H307    1.083   .     S
C306   C313    1.386   .     S
C308   H309    1.084   .     S
C308   C311    1.386   .     D
C311   H312    1.084   .     S
C313   H314    1.084   .     S
C313   C315    1.388   .     D
C315   H316    1.084   .     S
O317   H530    0.979   .     S
Ni318  O321    1.972   .     S
Ni318  O322    1.984   .     S
Ni318  O430    1.927   .     S
Ni318  N742    1.938   .     S
Ni319  O326    1.969   .     S
Ni319  O329    1.982   .     S
Ni319  N363    1.946   .     S
H320   O422    0.979   .     S
O321   C340    1.270   .     S
O322   C351    1.254   .     S
N323   C338    1.341   .     S
N323   C369    1.340   .     D
N323   Ni737   1.938   .     S
N324   C348    1.334   .     S
N324   C355    1.334   .     D
O325   C351    1.248   .     D
O325   Ni423   1.927   .     S
O326   C374    1.271   .     S
O327   C360    1.247   .     S
C328   N333    1.394   .     S
C328   C335    1.397   .     D
C328   C341    1.398   .     S
O329   C360    1.255   .     D
O330   C340    1.232   .     D
O331   C374    1.230   .     D
N332   N334    1.267   .     D
N332   C345    1.406   .     S
N333   N350    1.268   .     D
N334   C415    1.394   .     S
C335   H336    1.082   .     S
C335   C369    1.377   .     S
C337   C357    1.388   .     S
C337   C360    1.513   .     S
C337   C387    1.396   .     D
C338   H339    1.085   .     S
C338   C341    1.380   .     D
C340   C343    1.524   .     S
C341   H342    1.084   .     S
C343   C364    1.387   .     D
C343   C366    1.395   .     S
C345   C364    1.400   .     S
C345   C395    1.398   .     D
N346   N352    1.266   .     D
N346   C405    1.403   .     S
N347   C368    1.403   .     S
N347   N375    1.267   .     D
C348   H349    1.086   .     S
C348   C383    1.383   .     D
N350   C393    1.405   .     S
C351   C359    1.512   .     S
N352   C394    1.408   .     S
C353   H354    1.084   .     S
C353   C359    1.388   .     S
C353   C373    1.398   .     D
C355   H356    1.087   .     S
C355   C361    1.383   .     S
C357   H358    1.084   .     S
C357   C394    1.398   .     D
C359   C397    1.396   .     D
C361   H362    1.083   .     S
C361   C405    1.395   .     D
N363   C376    1.340   .     D
N363   C381    1.341   .     S
C364   H365    1.084   .     S
C366   H367    1.084   .     S
C366   C401    1.389   .     D
C368   C391    1.396   .     D
C368   C406    1.396   .     S
C369   H370    1.082   .     S
C371   H372    1.085   .     S
C371   C393    1.399   .     S
C371   C408    1.386   .     D
C373   N375    1.407   .     S
C373   C413    1.397   .     S
C374   C408    1.523   .     S
C376   H377    1.082   .     S
C376   C399    1.377   .     S
C378   H379    1.083   .     S
C378   C381    1.380   .     D
C378   C415    1.398   .     S
N380   C403    1.334   .     D
N380   C409    1.334   .     S
C381   H382    1.084   .     S
C383   H384    1.083   .     S
C383   C405    1.395   .     S
C385   H386    1.084   .     S
C385   C389    1.386   .     D
C385   C394    1.397   .     S
C387   H388    1.084   .     S
C387   C389    1.387   .     S
C389   H390    1.084   .     S
C391   H392    1.084   .     S
C391   C403    1.383   .     S
C393   C411    1.398   .     D
C395   H396    1.084   .     S
C395   C401    1.386   .     S
C397   H398    1.084   .     S
C397   C416    1.387   .     S
C399   H400    1.082   .     S
C399   C415    1.396   .     D
C401   H402    1.085   .     S
C403   H404    1.086   .     S
C406   H407    1.083   .     S
C406   C409    1.383   .     D
C408   C420    1.395   .     S
C409   H410    1.085   .     S
C411   H412    1.083   .     S
C411   C418    1.386   .     S
C413   H414    1.084   .     S
C413   C416    1.386   .     D
C416   H417    1.084   .     S
C418   H419    1.084   .     S
C418   C420    1.388   .     D
C420   H421    1.084   .     S
O422   H425    0.979   .     S
Ni423  O426    1.972   .     S
Ni423  O427    1.984   .     S
Ni424  O431    1.969   .     S
Ni424  O434    1.982   1_565 S
Ni424  N468    1.946   .     S
Ni424  O746    1.925   .     S
O426   C445    1.270   .     S
O427   C456    1.254   .     S
N428   C443    1.341   .     S
N428   C474    1.340   .     D
N429   C453    1.334   .     S
N429   C460    1.334   .     D
O430   C456    1.248   .     D
O431   C479    1.271   .     S
O432   C465    1.247   1_556 S
O432   Ni738   1.925   .     S
C433   N438    1.394   .     S
C433   C440    1.397   .     D
C433   C446    1.398   .     S
O434   Ni424   1.982   1_545 S
O434   C465    1.255   .     D
O435   C445    1.232   .     D
O436   C479    1.230   1_556 D
N437   N439    1.267   .     D
N437   C450    1.406   .     S
N438   N455    1.268   1_556 D
N439   C520    1.394   .     S
C440   H441    1.082   .     S
C440   C474    1.377   .     S
C442   C462    1.388   .     S
C442   C465    1.513   .     S
C442   C492    1.396   .     D
C443   H444    1.085   .     S
C443   C446    1.380   .     D
C445   C448    1.524   .     S
C446   H447    1.084   .     S
C448   C469    1.387   .     D
C448   C471    1.395   .     S
H449   O527    0.979   1_566 S
C450   C469    1.400   .     S
C450   C500    1.398   .     D
N451   N457    1.266   1_556 D
N451   C510    1.403   .     S
N452   C473    1.403   .     S
N452   N480    1.267   .     D
C453   H454    1.086   .     S
C453   C488    1.383   .     D
N455   N438    1.268   1_554 D
N455   C498    1.405   .     S
C456   C464    1.512   .     S
N457   N451    1.266   1_554 D
N457   C499    1.408   .     S
C458   H459    1.084   .     S
C458   C464    1.388   .     S
C458   C478    1.398   .     D
C460   H461    1.087   .     S
C460   C466    1.383   .     S
C462   H463    1.084   1_554 S
C462   C499    1.398   .     D
H463   C462    1.084   1_556 S
C464   C502    1.396   .     D
C465   O432    1.247   1_554 S
C466   H467    1.083   .     S
C466   C510    1.395   .     D
N468   C481    1.340   1_565 D
N468   C486    1.341   .     S
C469   H470    1.084   .     S
C471   H472    1.084   .     S
C471   C506    1.389   .     D
C473   C496    1.396   .     D
C473   C511    1.396   .     S
C474   H475    1.082   .     S
C476   H477    1.085   1_554 S
C476   C498    1.399   .     D
C476   C513    1.386   .     S
H477   C476    1.085   1_556 S
C478   N480    1.407   .     S
C478   C518    1.397   .     S
C479   O436    1.230   1_554 D
C479   C513    1.523   .     S
C481   N468    1.340   1_545 D
C481   H482    1.082   .     S
C481   C504    1.377   .     S
C483   H484    1.083   .     S
C483   C486    1.380   .     D
C483   C520    1.398   1_565 S
N485   C508    1.334   .     D
N485   C514    1.334   .     S
C486   H487    1.084   .     S
C488   H489    1.083   .     S
C488   C510    1.395   .     S
C490   H491    1.084   .     S
C490   C494    1.386   .     D
C490   C499    1.397   .     S
C492   H493    1.084   .     S
C492   C494    1.387   .     S
C494   H495    1.084   .     S
C496   H497    1.084   .     S
C496   C508    1.383   .     S
C498   C516    1.398   .     S
C500   H501    1.084   .     S
C500   C506    1.386   .     S
C502   H503    1.084   .     S
C502   C521    1.387   .     S
C504   H505    1.082   .     S
C504   C520    1.396   .     D
C506   H507    1.085   .     S
C508   H509    1.086   .     S
C511   H512    1.083   .     S
C511   C514    1.383   .     D
C513   C525    1.395   .     D
C514   H515    1.085   .     S
C516   H517    1.083   .     S
C516   C523    1.386   .     D
C518   H519    1.084   .     S
C518   C521    1.386   .     D
C520   C483    1.398   1_545 S
C521   H522    1.084   .     S
C523   H524    1.084   .     S
C523   C525    1.388   .     S
C525   H526    1.084   .     S
O527   H449    0.979   1_544 S
O527   H763    0.979   .     S
Ni528  O531    1.972   .     S
Ni528  O532    1.984   .     S
Ni529  O536    1.969   .     S
Ni529  O539    1.982   1_545 S
Ni529  N573    1.946   .     S
Ni529  O642    1.925   .     S
O531   C550    1.270   .     S
O532   C561    1.254   .     S
N533   C548    1.341   .     S
N533   C579    1.340   .     D
N534   C558    1.334   .     S
N534   C565    1.334   .     D
O535   C561    1.248   .     D
O536   C584    1.271   .     S
O537   C570    1.247   1_556 S
O537   Ni634   1.925   .     S
C538   N543    1.394   .     S
C538   C545    1.397   .     D
C538   C551    1.398   .     S
O539   Ni529   1.982   1_565 S
O539   C570    1.255   .     D
O540   C550    1.232   .     D
O541   C584    1.230   1_556 D
N542   N544    1.267   .     D
N542   C555    1.406   .     S
N543   N560    1.268   1_556 D
N544   C625    1.394   .     S
C545   H546    1.082   .     S
C545   C579    1.377   .     S
C547   C567    1.388   .     D
C547   C570    1.513   .     S
C547   C597    1.396   .     S
C548   H549    1.085   .     S
C548   C551    1.380   .     D
C550   C553    1.524   .     S
C551   H552    1.084   .     S
C553   C574    1.387   .     D
C553   C576    1.395   .     S
H554   O632    0.979   1_556 S
C555   C574    1.400   .     S
C555   C605    1.398   .     D
N556   N562    1.266   1_556 D
N556   C615    1.403   .     S
N557   C578    1.403   .     S
N557   N585    1.267   .     D
C558   H559    1.086   .     S
C558   C593    1.383   .     D
N560   N543    1.268   1_554 D
N560   C603    1.405   .     S
C561   C569    1.512   .     S
N562   N556    1.266   1_554 D
N562   C604    1.408   .     S
C563   H564    1.084   .     S
C563   C569    1.388   .     D
C563   C583    1.398   .     S
C565   H566    1.087   .     S
C565   C571    1.383   .     S
C567   H568    1.084   1_554 S
C567   C604    1.398   .     S
H568   C567    1.084   1_556 S
C569   C607    1.396   .     S
C570   O537    1.247   1_554 S
C571   H572    1.083   .     S
C571   C615    1.395   .     D
N573   C586    1.340   1_545 S
N573   C591    1.341   .     D
C574   H575    1.084   .     S
C576   H577    1.084   .     S
C576   C611    1.389   .     D
C578   C601    1.396   .     D
C578   C616    1.396   .     S
C579   H580    1.082   .     S
C581   H582    1.085   1_554 S
C581   C603    1.399   .     D
C581   C618    1.386   .     S
H582   C581    1.085   1_556 S
C583   N585    1.407   .     S
C583   C623    1.397   .     D
C584   O541    1.230   1_554 D
C584   C618    1.523   .     S
C586   N573    1.340   1_565 S
C586   H587    1.082   .     S
C586   C609    1.377   .     D
C588   H589    1.083   .     S
C588   C591    1.380   .     S
C588   C625    1.398   1_545 D
N590   C613    1.334   .     D
N590   C619    1.334   .     S
C591   H592    1.084   .     S
C593   H594    1.083   .     S
C593   C615    1.395   .     S
C595   H596    1.084   .     S
C595   C599    1.386   .     S
C595   C604    1.397   .     D
C597   H598    1.084   .     S
C597   C599    1.387   .     D
C599   H600    1.084   .     S
C601   H602    1.084   .     S
C601   C613    1.383   .     S
C603   C621    1.398   .     S
C605   H606    1.084   .     S
C605   C611    1.386   .     S
C607   H608    1.084   .     S
C607   C626    1.387   .     D
C609   H610    1.082   .     S
C609   C625    1.396   .     S
C611   H612    1.085   .     S
C613   H614    1.086   .     S
C616   H617    1.083   .     S
C616   C619    1.383   .     D
C618   C630    1.395   .     D
C619   H620    1.085   .     S
C621   H622    1.083   .     S
C621   C628    1.386   .     D
C623   H624    1.084   .     S
C623   C626    1.386   .     S
C625   C588    1.398   1_565 D
C626   H627    1.084   .     S
C628   H629    1.084   .     S
C628   C630    1.388   .     S
C630   H631    1.084   .     S
O632   H554    0.979   1_554 S
O632   H659    0.979   1_545 S
Ni633  O636    1.972   .     S
Ni633  O637    1.984   .     S
Ni634  O641    1.969   .     S
Ni634  O644    1.982   1_565 S
Ni634  N678    1.946   .     S
O636   C655    1.270   .     S
O637   C666    1.254   .     S
N638   C653    1.341   .     S
N638   C684    1.340   .     D
N639   C663    1.334   .     S
N639   C670    1.334   .     D
O640   C666    1.248   .     D
O641   C689    1.271   .     S
O642   C675    1.247   1_554 D
C643   N648    1.394   .     S
C643   C650    1.397   .     D
C643   C656    1.398   .     S
O644   Ni634   1.982   1_545 S
O644   C675    1.255   .     S
O645   C655    1.232   .     D
O646   C689    1.230   1_554 D
N647   N649    1.267   .     D
N647   C660    1.406   .     S
N648   N665    1.268   1_554 D
N649   C730    1.394   .     S
C650   H651    1.082   .     S
C650   C684    1.377   .     S
C652   C672    1.388   .     D
C652   C675    1.513   .     S
C652   C702    1.396   .     S
C653   H654    1.085   .     S
C653   C656    1.380   .     D
C655   C658    1.524   .     S
C656   H657    1.084   .     S
C658   C679    1.387   .     D
C658   C681    1.395   .     S
H659   O632    0.979   1_565 S
C660   C679    1.400   .     S
C660   C710    1.398   .     D
N661   N667    1.266   1_554 D
N661   C720    1.403   .     S
N662   C683    1.403   .     S
N662   N690    1.267   .     D
C663   H664    1.086   .     S
C663   C698    1.383   .     D
N665   N648    1.268   1_556 D
N665   C708    1.405   .     S
C666   C674    1.512   .     S
N667   N661    1.266   1_556 D
N667   C709    1.408   .     S
C668   H669    1.084   .     S
C668   C674    1.388   .     S
C668   C688    1.398   .     D
C670   H671    1.087   .     S
C670   C676    1.383   .     S
C672   H673    1.084   1_556 S
C672   C709    1.398   .     S
H673   C672    1.084   1_554 S
C674   C712    1.396   .     D
C675   O642    1.247   1_556 D
C676   H677    1.083   .     S
C676   C720    1.395   .     D
N678   C691    1.340   1_565 D
N678   C696    1.341   .     S
C679   H680    1.084   .     S
C681   H682    1.084   .     S
C681   C716    1.389   .     D
C683   C706    1.396   .     D
C683   C721    1.396   .     S
C684   H685    1.082   .     S
C686   H687    1.085   1_556 S
C686   C708    1.399   .     S
C686   C723    1.386   .     D
H687   C686    1.085   1_554 S
C688   N690    1.407   .     S
C688   C728    1.397   .     S
C689   O646    1.230   1_556 D
C689   C723    1.523   .     S
C691   N678    1.340   1_545 D
C691   H692    1.082   .     S
C691   C714    1.377   .     S
C693   H694    1.083   .     S
C693   C696    1.380   .     D
C693   C730    1.398   1_565 S
N695   C718    1.334   .     D
N695   C724    1.334   .     S
C696   H697    1.084   .     S
C698   H699    1.083   .     S
C698   C720    1.395   .     S
C700   H701    1.084   .     S
C700   C704    1.386   .     S
C700   C709    1.397   .     D
C702   H703    1.084   .     S
C702   C704    1.387   .     D
C704   H705    1.084   .     S
C706   H707    1.084   .     S
C706   C718    1.383   .     S
C708   C726    1.398   .     D
C710   H711    1.084   .     S
C710   C716    1.386   .     S
C712   H713    1.084   .     S
C712   C731    1.387   .     S
C714   H715    1.082   .     S
C714   C730    1.396   .     D
C716   H717    1.085   .     S
C718   H719    1.086   .     S
C721   H722    1.083   .     S
C721   C724    1.383   .     D
C723   C735    1.395   .     S
C724   H725    1.085   .     S
C726   H727    1.083   .     S
C726   C733    1.386   .     S
C728   H729    1.084   .     S
C728   C731    1.386   .     D
C730   C693    1.398   1_545 S
C731   H732    1.084   .     S
C733   H734    1.084   .     S
C733   C735    1.388   .     D
C735   H736    1.084   .     S
Ni737  O740    1.972   .     S
Ni737  O741    1.984   .     S
Ni738  O745    1.969   .     S
Ni738  O748    1.982   1_545 S
Ni738  N782    1.946   .     S
O740   C759    1.270   .     S
O741   C770    1.254   .     S
N742   C757    1.341   .     S
N742   C788    1.340   .     D
N743   C767    1.334   .     S
N743   C774    1.334   .     D
O744   C770    1.248   .     D
O745   C793    1.271   .     S
O746   C779    1.247   1_554 D
C747   N752    1.394   .     S
C747   C754    1.397   .     D
C747   C760    1.398   .     S
O748   Ni738   1.982   1_565 S
O748   C779    1.255   .     S
O749   C759    1.232   .     D
O750   C793    1.230   1_554 D
N751   N753    1.267   .     D
N751   C764    1.406   .     S
N752   N769    1.268   1_554 D
N753   C834    1.394   .     S
C754   H755    1.082   .     S
C754   C788    1.377   .     S
C756   C776    1.388   .     D
C756   C779    1.513   .     S
C756   C806    1.396   .     S
C757   H758    1.085   .     S
C757   C760    1.380   .     D
C759   C762    1.524   .     S
C760   H761    1.084   .     S
C762   C783    1.387   .     D
C762   C785    1.395   .     S
C764   C783    1.400   .     S
C764   C814    1.398   .     D
N765   N771    1.266   1_554 D
N765   C824    1.403   .     S
N766   C787    1.403   .     S
N766   N794    1.267   .     D
C767   H768    1.086   .     S
C767   C802    1.383   .     D
N769   N752    1.268   1_556 D
N769   C812    1.405   .     S
C770   C778    1.512   .     S
N771   N765    1.266   1_556 D
N771   C813    1.408   .     S
C772   H773    1.084   .     S
C772   C778    1.388   .     S
C772   C792    1.398   .     D
C774   H775    1.087   .     S
C774   C780    1.383   .     S
C776   H777    1.084   1_556 S
C776   C813    1.398   .     S
H777   C776    1.084   1_554 S
C778   C816    1.396   .     D
C779   O746    1.247   1_556 D
C780   H781    1.083   .     S
C780   C824    1.395   .     D
N782   C795    1.340   1_545 S
N782   C800    1.341   .     D
C783   H784    1.084   .     S
C785   H786    1.084   .     S
C785   C820    1.389   .     D
C787   C810    1.396   .     D
C787   C825    1.396   .     S
C788   H789    1.082   .     S
C790   H791    1.085   1_556 S
C790   C812    1.399   .     S
C790   C827    1.386   .     D
H791   C790    1.085   1_554 S
C792   N794    1.407   .     S
C792   C832    1.397   .     S
C793   O750    1.230   1_556 D
C793   C827    1.523   .     S
C795   N782    1.340   1_565 S
C795   H796    1.082   .     S
C795   C818    1.377   .     D
C797   H798    1.083   .     S
C797   C800    1.380   .     S
C797   C834    1.398   1_545 D
N799   C822    1.334   .     D
N799   C828    1.334   .     S
C800   H801    1.084   .     S
C802   H803    1.083   .     S
C802   C824    1.395   .     S
C804   H805    1.084   .     S
C804   C808    1.386   .     S
C804   C813    1.397   .     D
C806   H807    1.084   .     S
C806   C808    1.387   .     D
C808   H809    1.084   .     S
C810   H811    1.084   .     S
C810   C822    1.383   .     S
C812   C830    1.398   .     D
C814   H815    1.084   .     S
C814   C820    1.386   .     S
C816   H817    1.084   .     S
C816   C835    1.387   .     S
C818   H819    1.082   .     S
C818   C834    1.396   .     S
C820   H821    1.085   .     S
C822   H823    1.086   .     S
C825   H826    1.083   .     S
C825   C828    1.383   .     D
C827   C839    1.395   .     S
C828   H829    1.085   .     S
C830   H831    1.083   .     S
C830   C837    1.386   .     S
C832   H833    1.084   .     S
C832   C835    1.386   .     D
C834   C797    1.398   1_565 D
C835   H836    1.084   .     S
C837   H838    1.084   .     S
C837   C839    1.388   .     D
C839   H840    1.084   .     S
Ni841  O844    1.972   .     S
Ni841  O845    1.984   1_655 S
Ni841  N1268   1.938   .     S
Ni841  O1584   1.927   1_655 S
Ni842  O849    1.969   .     S
Ni842  O852    1.982   .     S
Ni842  N886    1.946   .     S
Ni842  O1167   1.925   .     S
H843   O945    0.979   .     S
O844   C863    1.270   .     S
O845   Ni841   1.984   1_455 S
O845   C874    1.254   .     S
N846   C861    1.341   .     S
N846   C892    1.340   .     D
N846   Ni1263  1.938   .     S
N847   C871    1.334   .     S
N847   C878    1.334   .     D
O848   C874    1.248   .     D
O848   Ni1577  1.927   1_455 S
O849   C897    1.271   .     S
O850   C883    1.247   1_556 S
O850   Ni1159  1.925   .     S
C851   N856    1.394   .     S
C851   C858    1.397   .     D
C851   C864    1.398   .     S
O852   C883    1.255   .     D
O853   C863    1.232   .     D
O854   C897    1.230   1_556 D
N855   N857    1.267   .     D
N855   C868    1.406   .     S
N856   N873    1.268   1_556 D
N857   C938    1.394   .     S
C858   H859    1.082   .     S
C858   C892    1.377   .     S
C860   C880    1.388   .     D
C860   C883    1.513   .     S
C860   C910    1.396   .     S
C861   H862    1.085   .     S
C861   C864    1.380   .     D
C863   C866    1.524   .     S
C864   H865    1.084   .     S
C866   C887    1.387   .     D
C866   C889    1.395   .     S
H867   O946    0.979   1_556 S
C868   C887    1.400   .     S
C868   C918    1.398   .     D
N869   N875    1.266   1_556 D
N869   C928    1.403   .     S
N870   C891    1.403   .     S
N870   N898    1.267   .     D
C871   H872    1.086   .     S
C871   C906    1.383   .     D
N873   N856    1.268   1_554 D
N873   C916    1.405   .     S
C874   C882    1.512   .     S
N875   N869    1.266   1_554 D
N875   C917    1.408   .     S
C876   H877    1.084   .     S
C876   C882    1.388   .     S
C876   C896    1.398   .     D
C878   H879    1.087   .     S
C878   C884    1.383   .     S
C880   H881    1.084   1_554 S
C880   C917    1.398   .     S
H881   C880    1.084   1_556 S
C882   C920    1.396   .     D
C883   O850    1.247   1_554 S
C884   H885    1.083   .     S
C884   C928    1.395   .     D
N886   C899    1.340   .     D
N886   C904    1.341   .     S
C887   H888    1.084   .     S
C889   H890    1.084   .     S
C889   C924    1.389   .     D
C891   C914    1.396   .     D
C891   C929    1.396   .     S
C892   H893    1.082   .     S
C894   H895    1.085   1_554 S
C894   C916    1.399   .     D
C894   C931    1.386   .     S
H895   C894    1.085   1_556 S
C896   N898    1.407   .     S
C896   C936    1.397   .     S
C897   O854    1.230   1_554 D
C897   C931    1.523   .     S
C899   H900    1.082   .     S
C899   C922    1.377   .     S
C901   H902    1.083   .     S
C901   C904    1.380   .     D
C901   C938    1.398   .     S
N903   C926    1.334   .     D
N903   C932    1.334   .     S
C904   H905    1.084   .     S
C906   H907    1.083   .     S
C906   C928    1.395   .     S
C908   H909    1.084   .     S
C908   C912    1.386   .     S
C908   C917    1.397   .     D
C910   H911    1.084   .     S
C910   C912    1.387   .     D
C912   H913    1.084   .     S
C914   H915    1.084   .     S
C914   C926    1.383   .     S
C916   C934    1.398   .     S
C918   H919    1.084   .     S
C918   C924    1.386   .     S
C920   H921    1.084   .     S
C920   C939    1.387   .     S
C922   H923    1.082   .     S
C922   C938    1.396   .     D
C924   H925    1.085   .     S
C926   H927    1.086   .     S
C929   H930    1.083   .     S
C929   C932    1.383   .     D
C931   C943    1.395   .     D
C932   H933    1.085   .     S
C934   H935    1.083   .     S
C934   C941    1.386   .     D
C936   H937    1.084   .     S
C936   C939    1.386   .     D
C939   H940    1.084   .     S
C941   H942    1.084   .     S
C941   C943    1.388   .     S
C943   H944    1.084   .     S
O945   H1579   0.979   .     S
O946   H867    0.979   1_554 S
O946   H1184   0.979   .     S
Ni947  O950    1.972   .     S
Ni947  O951    1.984   1_455 S
Ni947  N1373   1.938   .     S
Ni947  O1480   1.927   1_455 S
Ni948  O955    1.969   .     S
Ni948  O958    1.982   .     S
Ni948  N992    1.946   .     S
Ni948  O1062   1.925   .     S
H949   O1051   0.979   .     S
O950   C969    1.270   .     S
O951   Ni947   1.984   1_655 S
O951   C980    1.254   .     S
N952   C967    1.341   .     S
N952   C998    1.340   .     D
N952   Ni1368  1.938   .     S
N953   C977    1.334   .     S
N953   C984    1.334   .     D
O954   C980    1.248   .     D
O954   Ni1473  1.927   1_655 S
O955   C1003   1.271   .     S
O956   C989    1.247   1_556 S
O956   Ni1054  1.925   .     S
C957   N962    1.394   .     S
C957   C964    1.397   .     D
C957   C970    1.398   .     S
O958   C989    1.255   .     D
O959   C969    1.232   .     D
O960   C1003   1.230   1_556 D
N961   N963    1.267   .     D
N961   C974    1.406   .     S
N962   N979    1.268   1_556 D
N963   C1044   1.394   .     S
C964   H965    1.082   .     S
C964   C998    1.377   .     S
C966   C986    1.388   .     D
C966   C989    1.513   .     S
C966   C1016   1.396   .     S
C967   H968    1.085   .     S
C967   C970    1.380   .     D
C969   C972    1.524   .     S
C970   H971    1.084   .     S
C972   C993    1.387   .     D
C972   C995    1.395   .     S
H973   O1052   0.979   1_556 S
C974   C993    1.400   .     S
C974   C1024   1.398   .     D
N975   N981    1.266   1_556 D
N975   C1034   1.403   .     S
N976   C997    1.403   .     S
N976   N1004   1.267   .     D
C977   H978    1.086   .     S
C977   C1012   1.383   .     D
N979   N962    1.268   1_554 D
N979   C1022   1.405   .     S
C980   C988    1.512   .     S
N981   N975    1.266   1_554 D
N981   C1023   1.408   .     S
C982   H983    1.084   .     S
C982   C988    1.388   .     S
C982   C1002   1.398   .     D
C984   H985    1.087   .     S
C984   C990    1.383   .     S
C986   H987    1.084   1_554 S
C986   C1023   1.398   .     S
H987   C986    1.084   1_556 S
C988   C1026   1.396   .     D
C989   O956    1.247   1_554 S
C990   H991    1.083   .     S
C990   C1034   1.395   .     D
N992   C1005   1.340   .     D
N992   C1010   1.341   .     S
C993   H994    1.084   .     S
C995   H996    1.084   .     S
C995   C1030   1.389   .     D
C997   C1020   1.396   .     D
C997   C1035   1.396   .     S
C998   H999    1.082   .     S
C1000  H1001   1.085   1_554 S
C1000  C1022   1.399   .     D
C1000  C1037   1.386   .     S
H1001  C1000   1.085   1_556 S
C1002  N1004   1.407   .     S
C1002  C1042   1.397   .     S
C1003  O960    1.230   1_554 D
C1003  C1037   1.523   .     S
C1005  H1006   1.082   .     S
C1005  C1028   1.377   .     S
C1007  H1008   1.083   .     S
C1007  C1010   1.380   .     D
C1007  C1044   1.398   .     S
N1009  C1032   1.334   .     D
N1009  C1038   1.334   .     S
C1010  H1011   1.084   .     S
C1012  H1013   1.083   .     S
C1012  C1034   1.395   .     S
C1014  H1015   1.084   .     S
C1014  C1018   1.386   .     S
C1014  C1023   1.397   .     D
C1016  H1017   1.084   .     S
C1016  C1018   1.387   .     D
C1018  H1019   1.084   .     S
C1020  H1021   1.084   .     S
C1020  C1032   1.383   .     S
C1022  C1040   1.398   .     S
C1024  H1025   1.084   .     S
C1024  C1030   1.386   .     S
C1026  H1027   1.084   .     S
C1026  C1045   1.387   .     S
C1028  H1029   1.082   .     S
C1028  C1044   1.396   .     D
C1030  H1031   1.085   .     S
C1032  H1033   1.086   .     S
C1035  H1036   1.083   .     S
C1035  C1038   1.383   .     D
C1037  C1049   1.395   .     D
C1038  H1039   1.085   .     S
C1040  H1041   1.083   .     S
C1040  C1047   1.386   .     D
C1042  H1043   1.084   .     S
C1042  C1045   1.386   .     D
C1045  H1046   1.084   .     S
C1047  H1048   1.084   .     S
C1047  C1049   1.388   .     S
C1049  H1050   1.084   .     S
O1051  H1475   0.979   .     S
O1052  H973    0.979   1_554 S
O1052  H1079   0.979   .     S
Ni1053 O1056   1.972   .     S
Ni1053 O1057   1.984   1_455 S
Ni1053 O1375   1.927   1_455 S
Ni1053 N1478   1.938   .     S
Ni1054 O1061   1.969   .     S
Ni1054 O1064   1.982   .     S
Ni1054 N1098   1.946   .     S
H1055  O1157   0.979   .     S
O1056  C1075   1.270   .     S
O1057  Ni1053  1.984   1_655 S
O1057  C1086   1.254   .     S
N1058  C1073   1.341   .     S
N1058  C1104   1.340   .     D
N1058  Ni1473  1.938   .     S
N1059  C1083   1.334   .     S
N1059  C1090   1.334   .     D
O1060  C1086   1.248   .     D
O1060  Ni1368  1.927   1_655 S
O1061  C1109   1.271   .     S
O1062  C1095   1.247   1_554 D
C1063  N1068   1.394   .     S
C1063  C1070   1.397   .     D
C1063  C1076   1.398   .     S
O1064  C1095   1.255   .     S
O1065  C1075   1.232   .     D
O1066  C1109   1.230   1_554 D
N1067  N1069   1.267   .     D
N1067  C1080   1.406   .     S
N1068  N1085   1.268   1_554 D
N1069  C1150   1.394   .     S
C1070  H1071   1.082   .     S
C1070  C1104   1.377   .     S
C1072  C1092   1.388   .     D
C1072  C1095   1.513   .     S
C1072  C1122   1.396   .     S
C1073  H1074   1.085   .     S
C1073  C1076   1.380   .     D
C1075  C1078   1.524   .     S
C1076  H1077   1.084   .     S
C1078  C1099   1.387   .     D
C1078  C1101   1.395   .     S
C1080  C1099   1.400   .     S
C1080  C1130   1.398   .     D
N1081  N1087   1.266   1_554 D
N1081  C1140   1.403   .     S
N1082  C1103   1.403   .     S
N1082  N1110   1.267   .     D
C1083  H1084   1.086   .     S
C1083  C1118   1.383   .     D
N1085  N1068   1.268   1_556 D
N1085  C1128   1.405   .     S
C1086  C1094   1.512   .     S
N1087  N1081   1.266   1_556 D
N1087  C1129   1.408   .     S
C1088  H1089   1.084   .     S
C1088  C1094   1.388   .     S
C1088  C1108   1.398   .     D
C1090  H1091   1.087   .     S
C1090  C1096   1.383   .     S
C1092  H1093   1.084   1_556 S
C1092  C1129   1.398   .     S
H1093  C1092   1.084   1_554 S
C1094  C1132   1.396   .     D
C1095  O1062   1.247   1_556 D
C1096  H1097   1.083   .     S
C1096  C1140   1.395   .     D
N1098  C1111   1.340   .     D
N1098  C1116   1.341   .     S
C1099  H1100   1.084   .     S
C1101  H1102   1.084   .     S
C1101  C1136   1.389   .     D
C1103  C1126   1.396   .     D
C1103  C1141   1.396   .     S
C1104  H1105   1.082   .     S
C1106  H1107   1.085   1_556 S
C1106  C1128   1.399   .     S
C1106  C1143   1.386   .     D
H1107  C1106   1.085   1_554 S
C1108  N1110   1.407   .     S
C1108  C1148   1.397   .     S
C1109  O1066   1.230   1_556 D
C1109  C1143   1.523   .     S
C1111  H1112   1.082   .     S
C1111  C1134   1.377   .     S
C1113  H1114   1.083   .     S
C1113  C1116   1.380   .     D
C1113  C1150   1.398   .     S
N1115  C1138   1.334   .     D
N1115  C1144   1.334   .     S
C1116  H1117   1.084   .     S
C1118  H1119   1.083   .     S
C1118  C1140   1.395   .     S
C1120  H1121   1.084   .     S
C1120  C1124   1.386   .     S
C1120  C1129   1.397   .     D
C1122  H1123   1.084   .     S
C1122  C1124   1.387   .     D
C1124  H1125   1.084   .     S
C1126  H1127   1.084   .     S
C1126  C1138   1.383   .     S
C1128  C1146   1.398   .     D
C1130  H1131   1.084   .     S
C1130  C1136   1.386   .     S
C1132  H1133   1.084   .     S
C1132  C1151   1.387   .     S
C1134  H1135   1.082   .     S
C1134  C1150   1.396   .     D
C1136  H1137   1.085   .     S
C1138  H1139   1.086   .     S
C1141  H1142   1.083   .     S
C1141  C1144   1.383   .     D
C1143  C1155   1.395   .     S
C1144  H1145   1.085   .     S
C1146  H1147   1.083   .     S
C1146  C1153   1.386   .     S
C1148  H1149   1.084   .     S
C1148  C1151   1.386   .     D
C1151  H1152   1.084   .     S
C1153  H1154   1.084   .     S
C1153  C1155   1.388   .     D
C1155  H1156   1.084   .     S
O1157  H1370   0.979   .     S
Ni1158 O1161   1.972   .     S
Ni1158 O1162   1.984   1_655 S
Ni1158 O1270   1.927   1_655 S
Ni1158 N1582   1.938   .     S
Ni1159 O1166   1.969   .     S
Ni1159 O1169   1.982   .     S
Ni1159 N1203   1.946   .     S
H1160  O1262   0.979   .     S
O1161  C1180   1.270   .     S
O1162  Ni1158  1.984   1_455 S
O1162  C1191   1.254   .     S
N1163  C1178   1.341   .     S
N1163  C1209   1.340   .     D
N1163  Ni1577  1.938   .     S
N1164  C1188   1.334   .     D
N1164  C1195   1.334   .     S
O1165  C1191   1.248   .     D
O1165  Ni1263  1.927   1_455 S
O1166  C1214   1.271   .     S
O1167  C1200   1.247   1_554 D
C1168  N1173   1.394   .     S
C1168  C1175   1.397   .     D
C1168  C1181   1.398   .     S
O1169  C1200   1.255   .     S
O1170  C1180   1.232   .     D
O1171  C1214   1.230   1_554 D
N1172  N1174   1.267   .     D
N1172  C1185   1.406   .     S
N1173  N1190   1.268   1_554 D
N1174  C1255   1.394   .     S
C1175  H1176   1.082   .     S
C1175  C1209   1.377   .     S
C1177  C1197   1.388   .     D
C1177  C1200   1.513   .     S
C1177  C1227   1.396   .     S
C1178  H1179   1.085   .     S
C1178  C1181   1.380   .     D
C1180  C1183   1.524   .     S
C1181  H1182   1.084   .     S
C1183  C1204   1.387   .     D
C1183  C1206   1.395   .     S
C1185  C1204   1.400   .     S
C1185  C1235   1.398   .     D
N1186  N1192   1.266   1_554 D
N1186  C1245   1.403   .     S
N1187  C1208   1.403   .     S
N1187  N1215   1.267   .     D
C1188  H1189   1.086   .     S
C1188  C1223   1.383   .     S
N1190  N1173   1.268   1_556 D
N1190  C1233   1.405   .     S
C1191  C1199   1.512   .     S
N1192  N1186   1.266   1_556 D
N1192  C1234   1.408   .     S
C1193  H1194   1.084   .     S
C1193  C1199   1.388   .     S
C1193  C1213   1.398   .     D
C1195  H1196   1.087   .     S
C1195  C1201   1.383   .     D
C1197  H1198   1.084   1_556 S
C1197  C1234   1.398   .     S
H1198  C1197   1.084   1_554 S
C1199  C1237   1.396   .     D
C1200  O1167   1.247   1_556 D
C1201  H1202   1.083   .     S
C1201  C1245   1.395   .     S
N1203  C1216   1.340   .     D
N1203  C1221   1.341   .     S
C1204  H1205   1.084   .     S
C1206  H1207   1.084   .     S
C1206  C1241   1.389   .     D
C1208  C1231   1.396   .     D
C1208  C1246   1.396   .     S
C1209  H1210   1.082   .     S
C1211  H1212   1.085   1_556 S
C1211  C1233   1.399   .     S
C1211  C1248   1.386   .     D
H1212  C1211   1.085   1_554 S
C1213  N1215   1.407   .     S
C1213  C1253   1.397   .     S
C1214  O1171   1.230   1_556 D
C1214  C1248   1.523   .     S
C1216  H1217   1.082   .     S
C1216  C1239   1.377   .     S
C1218  H1219   1.083   .     S
C1218  C1221   1.380   .     D
C1218  C1255   1.398   .     S
N1220  C1243   1.334   .     D
N1220  C1249   1.334   .     S
C1221  H1222   1.084   .     S
C1223  H1224   1.083   .     S
C1223  C1245   1.395   .     D
C1225  H1226   1.084   .     S
C1225  C1229   1.386   .     S
C1225  C1234   1.397   .     D
C1227  H1228   1.084   .     S
C1227  C1229   1.387   .     D
C1229  H1230   1.084   .     S
C1231  H1232   1.084   .     S
C1231  C1243   1.383   .     S
C1233  C1251   1.398   .     D
C1235  H1236   1.084   .     S
C1235  C1241   1.386   .     S
C1237  H1238   1.084   .     S
C1237  C1256   1.387   .     S
C1239  H1240   1.082   .     S
C1239  C1255   1.396   .     D
C1241  H1242   1.085   .     S
C1243  H1244   1.086   .     S
C1246  H1247   1.083   .     S
C1246  C1249   1.383   .     D
C1248  C1260   1.395   .     S
C1249  H1250   1.085   .     S
C1251  H1252   1.083   .     S
C1251  C1258   1.386   .     S
C1253  H1254   1.084   .     S
C1253  C1256   1.386   .     D
C1256  H1257   1.084   .     S
C1258  H1259   1.084   .     S
C1258  C1260   1.388   .     D
C1260  H1261   1.084   .     S
O1262  H1265   0.979   .     S
Ni1263 O1165   1.927   1_655 S
Ni1263 O1266   1.972   .     S
Ni1263 O1267   1.984   1_655 S
Ni1264 O1271   1.969   .     S
Ni1264 O1274   1.982   1_565 S
Ni1264 N1308   1.946   .     S
Ni1264 O1586   1.925   .     S
O1266  C1285   1.270   .     S
O1267  Ni1263  1.984   1_455 S
O1267  C1296   1.254   .     D
N1268  C1283   1.341   .     S
N1268  C1314   1.340   .     D
N1269  C1293   1.334   .     S
N1269  C1300   1.334   .     D
O1270  Ni1158  1.927   1_455 S
O1270  C1296   1.248   .     S
O1271  C1319   1.271   .     S
O1272  C1305   1.247   .     S
O1272  Ni1578  1.925   .     S
C1273  N1278   1.394   .     S
C1273  C1280   1.397   .     D
C1273  C1286   1.398   .     S
O1274  Ni1264  1.982   1_545 S
O1274  C1305   1.255   .     D
O1275  C1285   1.232   .     D
O1276  C1319   1.230   .     D
N1277  N1279   1.267   .     D
N1277  C1290   1.406   .     S
N1278  N1295   1.268   .     D
N1279  C1360   1.394   .     S
C1280  H1281   1.082   .     S
C1280  C1314   1.377   .     S
C1282  C1302   1.388   .     D
C1282  C1305   1.513   .     S
C1282  C1332   1.396   .     S
C1283  H1284   1.085   .     S
C1283  C1286   1.380   .     D
C1285  C1288   1.524   .     S
C1286  H1287   1.084   .     S
C1288  C1309   1.387   .     D
C1288  C1311   1.395   .     S
H1289  O1367   0.979   1_565 S
C1290  C1309   1.400   .     S
C1290  C1340   1.398   .     D
N1291  N1297   1.266   .     D
N1291  C1350   1.403   .     S
N1292  C1313   1.403   .     S
N1292  N1320   1.267   .     D
C1293  H1294   1.086   .     S
C1293  C1328   1.383   .     D
N1295  C1338   1.405   .     S
C1296  C1304   1.512   .     S
N1297  C1339   1.408   .     S
C1298  H1299   1.084   .     S
C1298  C1304   1.388   .     S
C1298  C1318   1.398   .     D
C1300  H1301   1.087   .     S
C1300  C1306   1.383   .     S
C1302  H1303   1.084   .     S
C1302  C1339   1.398   .     S
C1304  C1342   1.396   .     D
C1306  H1307   1.083   .     S
C1306  C1350   1.395   .     D
N1308  C1321   1.340   1_565 D
N1308  C1326   1.341   .     S
C1309  H1310   1.084   .     S
C1311  H1312   1.084   .     S
C1311  C1346   1.389   .     D
C1313  C1336   1.396   .     D
C1313  C1351   1.396   .     S
C1314  H1315   1.082   .     S
C1316  H1317   1.085   .     S
C1316  C1338   1.399   .     S
C1316  C1353   1.386   .     D
C1318  N1320   1.407   .     S
C1318  C1358   1.397   .     S
C1319  C1353   1.523   .     S
C1321  N1308   1.340   1_545 D
C1321  H1322   1.082   .     S
C1321  C1344   1.377   .     S
C1323  H1324   1.083   .     S
C1323  C1326   1.380   .     D
C1323  C1360   1.398   1_565 S
N1325  C1348   1.334   .     D
N1325  C1354   1.334   .     S
C1326  H1327   1.084   .     S
C1328  H1329   1.083   .     S
C1328  C1350   1.395   .     S
C1330  H1331   1.084   .     S
C1330  C1334   1.386   .     S
C1330  C1339   1.397   .     D
C1332  H1333   1.084   .     S
C1332  C1334   1.387   .     D
C1334  H1335   1.084   .     S
C1336  H1337   1.084   .     S
C1336  C1348   1.383   .     S
C1338  C1356   1.398   .     D
C1340  H1341   1.084   .     S
C1340  C1346   1.386   .     S
C1342  H1343   1.084   .     S
C1342  C1361   1.387   .     S
C1344  H1345   1.082   .     S
C1344  C1360   1.396   .     D
C1346  H1347   1.085   .     S
C1348  H1349   1.086   .     S
C1351  H1352   1.083   .     S
C1351  C1354   1.383   .     D
C1353  C1365   1.395   .     S
C1354  H1355   1.085   .     S
C1356  H1357   1.083   .     S
C1356  C1363   1.386   .     S
C1358  H1359   1.084   .     S
C1358  C1361   1.386   .     D
C1360  C1323   1.398   1_545 S
C1361  H1362   1.084   .     S
C1363  H1364   1.084   .     S
C1363  C1365   1.388   .     D
C1365  H1366   1.084   .     S
O1367  H1289   0.979   1_545 S
O1367  H1603   0.979   .     S
Ni1368 O1060   1.927   1_455 S
Ni1368 O1371   1.972   .     S
Ni1368 O1372   1.984   1_455 S
Ni1369 O1376   1.969   .     S
Ni1369 O1379   1.982   1_545 S
Ni1369 N1413   1.946   .     S
Ni1369 O1482   1.925   .     S
O1371  C1390   1.270   .     S
O1372  Ni1368  1.984   1_655 S
O1372  C1401   1.254   .     D
N1373  C1388   1.341   .     S
N1373  C1419   1.340   .     D
N1374  C1398   1.334   .     S
N1374  C1405   1.334   .     D
O1375  Ni1053  1.927   1_655 S
O1375  C1401   1.248   .     S
O1376  C1424   1.271   .     S
O1377  C1410   1.247   .     S
O1377  Ni1474  1.925   .     S
C1378  N1383   1.394   .     S
C1378  C1385   1.397   .     D
C1378  C1391   1.398   .     S
O1379  Ni1369  1.982   1_565 S
O1379  C1410   1.255   .     D
O1380  C1390   1.232   .     D
O1381  C1424   1.230   .     D
N1382  N1384   1.267   .     D
N1382  C1395   1.406   .     S
N1383  N1400   1.268   .     D
N1384  C1465   1.394   .     S
C1385  H1386   1.082   .     S
C1385  C1419   1.377   .     S
C1387  C1407   1.388   .     D
C1387  C1410   1.513   .     S
C1387  C1437   1.396   .     S
C1388  H1389   1.085   .     S
C1388  C1391   1.380   .     D
C1390  C1393   1.524   .     S
C1391  H1392   1.084   .     S
C1393  C1414   1.387   .     D
C1393  C1416   1.395   .     S
H1394  O1472   0.979   .     S
C1395  C1414   1.400   .     S
C1395  C1445   1.398   .     D
N1396  N1402   1.266   .     D
N1396  C1455   1.403   .     S
N1397  C1418   1.403   .     S
N1397  N1425   1.267   .     D
C1398  H1399   1.086   .     S
C1398  C1433   1.383   .     D
N1400  C1443   1.405   .     S
C1401  C1409   1.512   .     S
N1402  C1444   1.408   .     S
C1403  H1404   1.084   .     S
C1403  C1409   1.388   .     S
C1403  C1423   1.398   .     D
C1405  H1406   1.087   .     S
C1405  C1411   1.383   .     S
C1407  H1408   1.084   .     S
C1407  C1444   1.398   .     S
C1409  C1447   1.396   .     D
C1411  H1412   1.083   .     S
C1411  C1455   1.395   .     D
N1413  C1426   1.340   1_545 S
N1413  C1431   1.341   .     D
C1414  H1415   1.084   .     S
C1416  H1417   1.084   .     S
C1416  C1451   1.389   .     D
C1418  C1441   1.396   .     D
C1418  C1456   1.396   .     S
C1419  H1420   1.082   .     S
C1421  H1422   1.085   .     S
C1421  C1443   1.399   .     D
C1421  C1458   1.386   .     S
C1423  N1425   1.407   .     S
C1423  C1463   1.397   .     S
C1424  C1458   1.523   .     S
C1426  N1413   1.340   1_565 S
C1426  H1427   1.082   .     S
C1426  C1449   1.377   .     D
C1428  H1429   1.083   .     S
C1428  C1431   1.380   .     S
C1428  C1465   1.398   1_545 D
N1430  C1453   1.334   .     D
N1430  C1459   1.334   .     S
C1431  H1432   1.084   .     S
C1433  H1434   1.083   .     S
C1433  C1455   1.395   .     S
C1435  H1436   1.084   .     S
C1435  C1439   1.386   .     S
C1435  C1444   1.397   .     D
C1437  H1438   1.084   .     S
C1437  C1439   1.387   .     D
C1439  H1440   1.084   .     S
C1441  H1442   1.084   .     S
C1441  C1453   1.383   .     S
C1443  C1461   1.398   .     S
C1445  H1446   1.084   .     S
C1445  C1451   1.386   .     S
C1447  H1448   1.084   .     S
C1447  C1466   1.387   .     S
C1449  H1450   1.082   .     S
C1449  C1465   1.396   .     S
C1451  H1452   1.085   .     S
C1453  H1454   1.086   .     S
C1456  H1457   1.083   .     S
C1456  C1459   1.383   .     D
C1458  C1470   1.395   .     D
C1459  H1460   1.085   .     S
C1461  H1462   1.083   .     S
C1461  C1468   1.386   .     D
C1463  H1464   1.084   .     S
C1463  C1466   1.386   .     D
C1465  C1428   1.398   1_565 D
C1466  H1467   1.084   .     S
C1468  H1469   1.084   .     S
C1468  C1470   1.388   .     S
C1470  H1471   1.084   .     S
O1472  H1499   0.979   1_545 S
Ni1473 O954    1.927   1_455 S
Ni1473 O1476   1.972   .     S
Ni1473 O1477   1.984   1_455 S
Ni1474 O1481   1.969   .     S
Ni1474 O1484   1.982   1_565 S
Ni1474 N1518   1.946   .     S
O1476  C1495   1.270   .     S
O1477  Ni1473  1.984   1_655 S
O1477  C1506   1.254   .     S
N1478  C1493   1.341   .     S
N1478  C1524   1.340   .     D
N1479  C1503   1.334   .     S
N1479  C1510   1.334   .     D
O1480  Ni947   1.927   1_655 S
O1480  C1506   1.248   .     D
O1481  C1529   1.271   .     S
O1482  C1515   1.247   .     S
C1483  N1488   1.394   .     S
C1483  C1490   1.397   .     D
C1483  C1496   1.398   .     S
O1484  Ni1474  1.982   1_545 S
O1484  C1515   1.255   .     D
O1485  C1495   1.232   .     D
O1486  C1529   1.230   .     D
N1487  N1489   1.267   .     D
N1487  C1500   1.406   .     S
N1488  N1505   1.268   .     D
N1489  C1570   1.394   .     S
C1490  H1491   1.082   .     S
C1490  C1524   1.377   .     S
C1492  C1512   1.388   .     D
C1492  C1515   1.513   .     S
C1492  C1542   1.396   .     S
C1493  H1494   1.085   .     S
C1493  C1496   1.380   .     D
C1495  C1498   1.524   .     S
C1496  H1497   1.084   .     S
C1498  C1519   1.387   .     D
C1498  C1521   1.395   .     S
H1499  O1472   0.979   1_565 S
C1500  C1519   1.400   .     S
C1500  C1550   1.398   .     D
N1501  N1507   1.266   .     D
N1501  C1560   1.403   .     S
N1502  C1523   1.403   .     S
N1502  N1530   1.267   .     D
C1503  H1504   1.086   .     S
C1503  C1538   1.383   .     D
N1505  C1548   1.405   .     S
C1506  C1514   1.512   .     S
N1507  C1549   1.408   .     S
C1508  H1509   1.084   .     S
C1508  C1514   1.388   .     S
C1508  C1528   1.398   .     D
C1510  H1511   1.087   .     S
C1510  C1516   1.383   .     S
C1512  H1513   1.084   .     S
C1512  C1549   1.398   .     S
C1514  C1552   1.396   .     D
C1516  H1517   1.083   .     S
C1516  C1560   1.395   .     D
N1518  C1531   1.340   1_565 D
N1518  C1536   1.341   .     S
C1519  H1520   1.084   .     S
C1521  H1522   1.084   .     S
C1521  C1556   1.389   .     D
C1523  C1546   1.396   .     D
C1523  C1561   1.396   .     S
C1524  H1525   1.082   .     S
C1526  H1527   1.085   .     S
C1526  C1548   1.399   .     S
C1526  C1563   1.386   .     D
C1528  N1530   1.407   .     S
C1528  C1568   1.397   .     S
C1529  C1563   1.523   .     S
C1531  N1518   1.340   1_545 D
C1531  H1532   1.082   .     S
C1531  C1554   1.377   .     S
C1533  H1534   1.083   .     S
C1533  C1536   1.380   .     D
C1533  C1570   1.398   1_565 S
N1535  C1558   1.334   .     D
N1535  C1564   1.334   .     S
C1536  H1537   1.084   .     S
C1538  H1539   1.083   .     S
C1538  C1560   1.395   .     S
C1540  H1541   1.084   .     S
C1540  C1544   1.386   .     S
C1540  C1549   1.397   .     D
C1542  H1543   1.084   .     S
C1542  C1544   1.387   .     D
C1544  H1545   1.084   .     S
C1546  H1547   1.084   .     S
C1546  C1558   1.383   .     S
C1548  C1566   1.398   .     D
C1550  H1551   1.084   .     S
C1550  C1556   1.386   .     S
C1552  H1553   1.084   .     S
C1552  C1571   1.387   .     S
C1554  H1555   1.082   .     S
C1554  C1570   1.396   .     D
C1556  H1557   1.085   .     S
C1558  H1559   1.086   .     S
C1561  H1562   1.083   .     S
C1561  C1564   1.383   .     D
C1563  C1575   1.395   .     S
C1564  H1565   1.085   .     S
C1566  H1567   1.083   .     S
C1566  C1573   1.386   .     S
C1568  H1569   1.084   .     S
C1568  C1571   1.386   .     D
C1570  C1533   1.398   1_545 S
C1571  H1572   1.084   .     S
C1573  H1574   1.084   .     S
C1573  C1575   1.388   .     D
C1575  H1576   1.084   .     S
Ni1577 O848    1.927   1_655 S
Ni1577 O1580   1.972   .     S
Ni1577 O1581   1.984   1_655 S
Ni1578 O1585   1.969   .     S
Ni1578 O1588   1.982   1_545 S
Ni1578 N1622   1.946   .     S
O1580  C1599   1.270   .     S
O1581  Ni1577  1.984   1_455 S
O1581  C1610   1.254   .     S
N1582  C1597   1.341   .     S
N1582  C1628   1.340   .     D
N1583  C1607   1.334   .     S
N1583  C1614   1.334   .     D
O1584  Ni841   1.927   1_455 S
O1584  C1610   1.248   .     D
O1585  C1633   1.271   .     S
O1586  C1619   1.247   .     S
C1587  N1592   1.394   .     S
C1587  C1594   1.397   .     D
C1587  C1600   1.398   .     S
O1588  Ni1578  1.982   1_565 S
O1588  C1619   1.255   .     D
O1589  C1599   1.232   .     D
O1590  C1633   1.230   .     D
N1591  N1593   1.267   .     D
N1591  C1604   1.406   .     S
N1592  N1609   1.268   .     D
N1593  C1674   1.394   .     S
C1594  H1595   1.082   .     S
C1594  C1628   1.377   .     S
C1596  C1616   1.388   .     D
C1596  C1619   1.513   .     S
C1596  C1646   1.396   .     S
C1597  H1598   1.085   .     S
C1597  C1600   1.380   .     D
C1599  C1602   1.524   .     S
C1600  H1601   1.084   .     S
C1602  C1623   1.387   .     D
C1602  C1625   1.395   .     S
C1604  C1623   1.400   .     S
C1604  C1654   1.398   .     D
N1605  N1611   1.266   .     D
N1605  C1664   1.403   .     S
N1606  C1627   1.403   .     S
N1606  N1634   1.267   .     D
C1607  H1608   1.086   .     S
C1607  C1642   1.383   .     D
N1609  C1652   1.405   .     S
C1610  C1618   1.512   .     S
N1611  C1653   1.408   .     S
C1612  H1613   1.084   .     S
C1612  C1618   1.388   .     S
C1612  C1632   1.398   .     D
C1614  H1615   1.087   .     S
C1614  C1620   1.383   .     S
C1616  H1617   1.084   .     S
C1616  C1653   1.398   .     S
C1618  C1656   1.396   .     D
C1620  H1621   1.083   .     S
C1620  C1664   1.395   .     D
N1622  C1635   1.340   1_545 S
N1622  C1640   1.341   .     D
C1623  H1624   1.084   .     S
C1625  H1626   1.084   .     S
C1625  C1660   1.389   .     D
C1627  C1650   1.396   .     D
C1627  C1665   1.396   .     S
C1628  H1629   1.082   .     S
C1630  H1631   1.085   .     S
C1630  C1652   1.399   .     S
C1630  C1667   1.386   .     D
C1632  N1634   1.407   .     S
C1632  C1672   1.397   .     S
C1633  C1667   1.523   .     S
C1635  N1622   1.340   1_565 S
C1635  H1636   1.082   .     S
C1635  C1658   1.377   .     D
C1637  H1638   1.083   .     S
C1637  C1640   1.380   .     S
C1637  C1674   1.398   1_545 D
N1639  C1662   1.334   .     D
N1639  C1668   1.334   .     S
C1640  H1641   1.084   .     S
C1642  H1643   1.083   .     S
C1642  C1664   1.395   .     S
C1644  H1645   1.084   .     S
C1644  C1648   1.386   .     S
C1644  C1653   1.397   .     D
C1646  H1647   1.084   .     S
C1646  C1648   1.387   .     D
C1648  H1649   1.084   .     S
C1650  H1651   1.084   .     S
C1650  C1662   1.383   .     S
C1652  C1670   1.398   .     D
C1654  H1655   1.084   .     S
C1654  C1660   1.386   .     S
C1656  H1657   1.084   .     S
C1656  C1675   1.387   .     S
C1658  H1659   1.082   .     S
C1658  C1674   1.396   .     S
C1660  H1661   1.085   .     S
C1662  H1663   1.086   .     S
C1665  H1666   1.083   .     S
C1665  C1668   1.383   .     D
C1667  C1679   1.395   .     S
C1668  H1669   1.085   .     S
C1670  H1671   1.083   .     S
C1670  C1677   1.386   .     S
C1672  H1673   1.084   .     S
C1672  C1675   1.386   .     D
C1674  C1637   1.398   1_565 D
C1675  H1676   1.084   .     S
C1677  H1678   1.084   .     S
C1677  C1679   1.388   .     D
C1679  H1680   1.084   .     S
O1681  C1682   1.159   .     S
C1682  O1683   1.161   .     S
O1684  C1685   1.159   .     S
C1685  O1686   1.160   .     S
O1687  C1688   1.160   .     S
C1688  O1689   1.160   .     S
O1690  C1691   1.160   .     S
C1691  O1692   1.160   .     S
O1693  C1694   1.160   .     S
C1694  O1695   1.161   .     S
O1696  C1697   1.160   .     S
C1697  O1698   1.159   .     S
O1699  C1700   1.160   .     S
C1700  O1701   1.160   .     S
O1702  C1703   1.160   .     S
C1703  O1704   1.160   .     S
O1705  C1706   1.160   .     S
C1706  O1707   1.160   .     S
O1708  C1709   1.160   .     S
C1709  O1710   1.160   .     S
O1711  C1712   1.159   .     S
C1712  O1713   1.160   .     S
O1714  C1715   1.160   .     S
C1715  O1716   1.160   .     S
O1717  C1718   1.160   .     S
C1718  O1719   1.160   .     S
O1720  C1721   1.160   .     S
C1721  O1722   1.160   .     S
O1723  C1724   1.160   .     S
C1724  O1725   1.160   .     S
O1726  C1727   1.160   .     S
C1727  O1728   1.160   .     S
O1729  C1730   1.159   .     S
C1730  O1731   1.160   .     S
O1732  C1733   1.160   .     S
C1733  O1734   1.159   .     S
O1735  C1736   1.160   .     S
C1736  O1737   1.160   .     S
O1738  C1739   1.160   .     S
C1739  O1740   1.161   .     S
O1741  C1742   1.160   .     S
C1742  O1743   1.160   .     S
O1744  C1745   1.160   .     S
C1745  O1746   1.160   .     S
O1747  C1748   1.160   .     S
C1748  O1749   1.160   .     S
O1750  C1751   1.160   .     S
C1751  O1752   1.161   .     S
O1753  C1754   1.160   .     S
C1754  O1755   1.160   .     S
O1756  C1757   1.160   .     S
C1757  O1758   1.161   .     S
O1759  C1760   1.160   .     S
C1760  O1761   1.160   .     S
O1762  C1763   1.160   .     S
C1763  O1764   1.160   .     S
O1765  C1766   1.160   .     S
C1766  O1767   1.160   .     S
O1768  C1769   1.160   .     S
C1769  O1770   1.160   .     S
O1771  C1772   1.160   .     S
C1772  O1773   1.161   .     S
O1774  C1775   1.159   .     S
C1775  O1776   1.160   .     S
O1777  C1778   1.160   .     S
C1778  O1779   1.160   .     S
O1780  C1781   1.160   .     S
C1781  O1782   1.160   .     S
O1783  C1784   1.160   .     S
C1784  O1785   1.160   .     S
O1786  C1787   1.160   .     S
C1787  O1788   1.160   .     S
O1789  C1790   1.161   .     S
C1790  O1791   1.160   .     S
O1792  C1793   1.160   .     S
C1793  O1794   1.160   .     S
O1795  C1796   1.161   .     S
C1796  O1797   1.160   .     S
O1798  C1799   1.160   .     S
C1799  O1800   1.160   .     S
O1801  C1802   1.160   .     S
C1802  O1803   1.160   .     S
O1804  C1805   1.160   .     S
C1805  O1806   1.160   .     S
O1807  C1808   1.160   .     S
C1808  O1809   1.160   .     S
O1810  C1811   1.161   .     S
C1811  O1812   1.160   .     S
O1813  C1814   1.161   .     S
C1814  O1815   1.160   .     S
O1816  C1817   1.160   .     S
C1817  O1818   1.160   .     S
O1819  C1820   1.160   .     S
C1820  O1821   1.160   .     S
O1822  C1823   1.160   .     S
C1823  O1824   1.160   .     S
O1825  C1826   1.160   .     S
C1826  O1827   1.160   .     S
O1828  C1829   1.160   .     S
C1829  O1830   1.159   .     S
O1831  C1832   1.160   .     S
C1832  O1833   1.160   .     S
O1834  C1835   1.161   .     S
C1835  O1836   1.160   .     S
O1837  C1838   1.160   .     S
C1838  O1839   1.160   .     S
O1840  C1841   1.159   .     S
C1841  O1842   1.160   .     S
O1843  C1844   1.160   .     S
C1844  O1845   1.160   .     S
O1846  C1847   1.160   .     S
C1847  O1848   1.160   .     S
O1849  C1850   1.160   .     S
C1850  O1851   1.160   .     S
O1852  C1853   1.160   .     S
C1853  O1854   1.160   .     S
O1855  C1856   1.160   .     S
C1856  O1857   1.160   .     S
O1858  C1859   1.160   .     S
C1859  O1860   1.160   .     S
O1861  C1862   1.160   .     S
C1862  O1863   1.160   .     S
O1864  C1865   1.161   .     S
C1865  O1866   1.160   .     S
O1867  C1868   1.160   .     S
C1868  O1869   1.160   .     S
O1870  C1871   1.160   .     S
C1871  O1872   1.160   .     S
O1873  C1874   1.160   .     S
C1874  O1875   1.160   .     S
O1876  C1877   1.160   .     S
C1877  O1878   1.160   .     S
O1879  C1880   1.160   .     S
C1880  O1881   1.160   .     S
O1882  C1883   1.159   .     S
C1883  O1884   1.160   .     S
O1885  C1886   1.160   .     S
C1886  O1887   1.160   .     S
O1888  C1889   1.160   .     S
C1889  O1890   1.160   .     S
O1891  C1892   1.160   .     S
C1892  O1893   1.160   .     S
O1894  C1895   1.161   .     S
C1895  O1896   1.160   .     S
O1897  C1898   1.160   .     S
C1898  O1899   1.160   .     S
O1900  C1901   1.160   .     S
C1901  O1902   1.160   .     S
O1903  C1904   1.160   .     S
C1904  O1905   1.160   .     S
O1906  C1907   1.161   .     S
C1907  O1908   1.159   .     S
O1909  C1910   1.160   .     S
C1910  O1911   1.160   .     S
O1912  C1913   1.159   .     S
C1913  O1914   1.161   .     S
O1915  C1916   1.160   .     S
C1916  O1917   1.160   .     S
O1918  C1919   1.161   .     S
C1919  O1920   1.160   .     S
O1921  C1922   1.161   .     S
C1922  O1923   1.160   .     S
O1924  C1925   1.160   .     S
C1925  O1926   1.159   .     S
O1927  C1928   1.160   .     S
C1928  O1929   1.160   .     S
O1930  C1931   1.160   .     S
C1931  O1932   1.161   .     S
O1933  C1934   1.160   .     S
C1934  O1935   1.160   .     S
O1936  C1937   1.161   .     S
C1937  O1938   1.160   .     S
O1939  C1940   1.160   .     S
C1940  O1941   1.160   .     S
O1942  C1943   1.161   .     S
C1943  O1944   1.160   .     S
O1945  C1946   1.160   .     S
C1946  O1947   1.160   .     S
O1948  C1949   1.160   .     S
C1949  O1950   1.159   .     S
O1951  C1952   1.160   .     S
C1952  O1953   1.159   .     S
O1954  C1955   1.160   .     S
C1955  O1956   1.161   .     S
O1957  C1958   1.160   .     S
C1958  O1959   1.160   .     S
O1960  C1961   1.160   .     S
C1961  O1962   1.160   .     S
O1963  C1964   1.160   .     S
C1964  O1965   1.160   .     S
O1966  C1967   1.160   .     S
C1967  O1968   1.160   .     S
O1969  C1970   1.160   .     S
C1970  O1971   1.160   .     S
O1972  C1973   1.160   .     S
C1973  O1974   1.160   .     S
O1975  C1976   1.160   .     S
C1976  O1977   1.161   .     S
O1978  C1979   1.160   .     S
C1979  O1980   1.160   .     S
O1981  C1982   1.160   .     S
C1982  O1983   1.161   .     S
O1984  C1985   1.161   .     S
C1985  O1986   1.159   .     S
O1987  C1988   1.159   .     S
C1988  O1989   1.160   .     S
O1990  C1991   1.160   .     S
C1991  O1992   1.160   .     S
O1993  C1994   1.160   .     S
C1994  O1995   1.160   .     S
O1996  C1997   1.160   .     S
C1997  O1998   1.159   .     S
O1999  C2000   1.160   .     S
C2000  O2001   1.160   .     S
O2002  C2003   1.160   .     S
C2003  O2004   1.160   .     S
O2005  C2006   1.160   .     S
C2006  O2007   1.160   .     S
O2008  C2009   1.160   .     S
C2009  O2010   1.160   .     S
O2011  C2012   1.161   .     S
C2012  O2013   1.160   .     S
O2014  C2015   1.160   .     S
C2015  O2016   1.161   .     S
O2017  C2018   1.160   .     S
C2018  O2019   1.161   .     S
O2020  C2021   1.160   .     S
C2021  O2022   1.160   .     S
O2023  C2024   1.160   .     S
C2024  O2025   1.160   .     S
O2026  C2027   1.159   .     S
C2027  O2028   1.160   .     S
O2029  C2030   1.160   .     S
C2030  O2031   1.161   .     S
O2032  C2033   1.161   .     S
C2033  O2034   1.160   .     S
O2035  C2036   1.160   .     S
C2036  O2037   1.160   .     S
O2038  C2039   1.161   .     S
C2039  O2040   1.159   .     S
O2041  C2042   1.160   .     S
C2042  O2043   1.160   .     S
O2044  C2045   1.160   .     S
C2045  O2046   1.160   .     S
O2047  C2048   1.160   .     S
C2048  O2049   1.160   .     S
O2050  C2051   1.160   .     S
C2051  O2052   1.159   .     S
O2053  C2054   1.160   .     S
C2054  O2055   1.160   .     S
O2056  C2057   1.160   .     S
C2057  O2058   1.160   .     S
O2059  C2060   1.161   .     S
C2060  O2061   1.160   .     S
O2062  C2063   1.160   .     S
C2063  O2064   1.160   .     S
O2065  C2066   1.160   .     S
C2066  O2067   1.160   .     S
O2068  C2069   1.159   .     S
C2069  O2070   1.160   .     S
O2071  C2072   1.161   .     S
C2072  O2073   1.160   .     S
O2074  C2075   1.160   .     S
C2075  O2076   1.161   .     S
O2077  C2078   1.161   .     S
C2078  O2079   1.159   .     S
O2080  C2081   1.160   .     S
C2081  O2082   1.160   .     S
O2083  C2084   1.160   .     S
C2084  O2085   1.160   .     S
O2086  C2087   1.160   .     S
C2087  O2088   1.161   .     S
O2089  C2090   1.160   .     S
C2090  O2091   1.160   .     S
O2092  C2093   1.160   .     S
C2093  O2094   1.159   .     S
O2095  C2096   1.160   .     S
C2096  O2097   1.160   .     S
O2098  C2099   1.160   .     S
C2099  O2100   1.160   .     S
O2101  C2102   1.160   .     S
C2102  O2103   1.160   .     S
O2104  C2105   1.161   .     S
C2105  O2106   1.160   .     S
O2107  C2108   1.160   .     S
C2108  O2109   1.159   .     S
O2110  C2111   1.160   .     S
C2111  O2112   1.159   .     S
O2113  C2114   1.160   .     S
C2114  O2115   1.160   .     S
O2116  C2117   1.160   .     S
C2117  O2118   1.160   .     S
O2119  C2120   1.160   .     S
C2120  O2121   1.160   .     S
O2122  C2123   1.159   .     S
C2123  O2124   1.160   .     S
O2125  C2126   1.159   .     S
C2126  O2127   1.160   .     S
O2128  C2129   1.160   .     S
C2129  O2130   1.160   .     S
O2131  C2132   1.160   .     S
C2132  O2133   1.161   .     S
O2134  C2135   1.161   .     S
C2135  O2136   1.159   .     S
O2137  C2138   1.160   .     S
C2138  O2139   1.159   .     S
O2140  C2141   1.160   .     S
C2141  O2142   1.160   .     S
O2143  C2144   1.160   .     S
C2144  O2145   1.160   .     S
O2146  C2147   1.160   .     S
C2147  O2148   1.160   .     S
O2149  C2150   1.160   .     S
C2150  O2151   1.160   .     S
O2152  C2153   1.160   .     S
C2153  O2154   1.160   .     S
O2155  C2156   1.159   .     S
C2156  O2157   1.160   .     S
O2158  C2159   1.160   .     S
C2159  O2160   1.160   .     S
O2161  C2162   1.160   .     S
C2162  O2163   1.160   .     S
O2164  C2165   1.160   .     S
C2165  O2166   1.160   .     S
O2167  C2168   1.160   .     S
C2168  O2169   1.160   .     S
O2170  C2171   1.161   .     S
C2171  O2172   1.160   .     S
O2173  C2174   1.160   .     S
C2174  O2175   1.159   .     S
O2176  C2177   1.160   .     S
C2177  O2178   1.160   .     S
O2179  C2180   1.160   .     S
C2180  O2181   1.159   .     S
O2182  C2183   1.160   .     S
C2183  O2184   1.160   .     S
O2185  C2186   1.160   .     S
C2186  O2187   1.160   .     S
O2188  C2189   1.159   .     S
C2189  O2190   1.161   .     S
O2191  C2192   1.160   .     S
C2192  O2193   1.160   .     S
O2194  C2195   1.160   .     S
C2195  O2196   1.160   .     S
O2197  C2198   1.160   .     S
C2198  O2199   1.160   .     S
O2200  C2201   1.160   .     S
C2201  O2202   1.160   .     S
O2203  C2204   1.161   .     S
C2204  O2205   1.159   .     S
O2206  C2207   1.160   .     S
C2207  O2208   1.160   .     S
O2209  C2210   1.159   .     S
C2210  O2211   1.161   .     S
O2212  C2213   1.160   .     S
C2213  O2214   1.160   .     S
O2215  C2216   1.160   .     S
C2216  O2217   1.161   .     S
O2218  C2219   1.160   .     S
C2219  O2220   1.160   .     S
O2221  C2222   1.160   .     S
C2222  O2223   1.160   .     S
O2224  C2225   1.160   .     S
C2225  O2226   1.160   .     S
O2227  C2228   1.159   .     S
C2228  O2229   1.160   .     S
O2230  C2231   1.160   .     S
C2231  O2232   1.160   .     S
O2233  C2234   1.161   .     S
C2234  O2235   1.160   .     S
O2236  C2237   1.160   .     S
C2237  O2238   1.160   .     S
O2239  C2240   1.160   .     S
C2240  O2241   1.160   .     S
O2242  C2243   1.160   .     S
C2243  O2244   1.160   .     S
O2245  C2246   1.160   .     S
C2246  O2247   1.160   .     S
O2248  C2249   1.160   .     S
C2249  O2250   1.160   .     S
O2251  C2252   1.160   .     S
C2252  O2253   1.160   .     S
O2254  C2255   1.160   .     S
C2255  O2256   1.160   .     S
O2257  C2258   1.160   .     S
C2258  O2259   1.160   .     S
O2260  C2261   1.160   .     S
C2261  O2262   1.160   .     S
O2263  C2264   1.159   .     S
C2264  O2265   1.160   .     S
O2266  C2267   1.159   .     S
C2267  O2268   1.160   .     S
O2269  C2270   1.161   .     S
C2270  O2271   1.159   .     S
O2272  C2273   1.160   .     S
C2273  O2274   1.160   .     S
O2275  C2276   1.161   .     S
C2276  O2277   1.160   .     S
O2278  C2279   1.160   .     S
C2279  O2280   1.160   .     S
O2281  C2282   1.159   .     S
C2282  O2283   1.160   .     S
O2284  C2285   1.160   .     S
C2285  O2286   1.160   .     S
O2287  C2288   1.160   .     S
C2288  O2289   1.160   .     S
O2290  C2291   1.161   .     S
C2291  O2292   1.160   .     S
O2293  C2294   1.160   .     S
C2294  O2295   1.160   .     S
O2296  C2297   1.160   .     S
C2297  O2298   1.160   .     S
O2299  C2300   1.160   .     S
C2300  O2301   1.160   .     S
O2302  C2303   1.160   .     S
C2303  O2304   1.160   .     S
O2305  C2306   1.160   .     S
C2306  O2307   1.160   .     S
O2308  C2309   1.160   .     S
C2309  O2310   1.159   .     S
O2311  C2312   1.160   .     S
C2312  O2313   1.160   .     S
O2314  C2315   1.161   .     S
C2315  O2316   1.160   .     S
O2317  C2318   1.160   .     S
C2318  O2319   1.160   .     S
O2320  C2321   1.160   .     S
C2321  O2322   1.160   .     S
O2323  C2324   1.161   .     S
C2324  O2325   1.160   .     S
O2326  C2327   1.160   .     S
C2327  O2328   1.160   .     S
O2329  C2330   1.160   .     S
C2330  O2331   1.159   .     S
O2332  C2333   1.160   .     S
C2333  O2334   1.161   .     S
O2335  C2336   1.159   .     S
C2336  O2337   1.161   .     S
O2338  C2339   1.160   .     S
C2339  O2340   1.161   .     S
O2341  C2342   1.161   .     S
C2342  O2343   1.159   .     S
O2344  C2345   1.160   .     S
C2345  O2346   1.160   .     S
O2347  C2348   1.160   .     S
C2348  O2349   1.159   .     S
O2350  C2351   1.160   .     S
C2351  O2352   1.159   .     S
O2353  C2354   1.160   .     S
C2354  O2355   1.160   .     S
O2356  C2357   1.161   .     S
C2357  O2358   1.159   .     S
O2359  C2360   1.160   .     S
C2360  O2361   1.160   .     S
O2362  C2363   1.160   .     S
C2363  O2364   1.160   .     S
O2365  C2366   1.161   .     S
C2366  O2367   1.160   .     S
O2368  C2369   1.160   .     S
C2369  O2370   1.161   .     S
O2371  C2372   1.160   .     S
C2372  O2373   1.159   .     S
O2374  C2375   1.161   .     S
C2375  O2376   1.160   .     S
O2377  C2378   1.159   .     S
C2378  O2379   1.160   .     S
O2380  C2381   1.160   .     S
C2381  O2382   1.161   .     S
O2383  C2384   1.160   .     S
C2384  O2385   1.160   .     S
O2386  C2387   1.160   .     S
C2387  O2388   1.160   .     S
O2389  C2390   1.159   .     S
C2390  O2391   1.160   .     S
O2392  C2393   1.159   .     S
C2393  O2394   1.160   .     S
O2395  C2396   1.161   .     S
C2396  O2397   1.159   .     S
O2398  C2399   1.160   .     S
C2399  O2400   1.160   .     S
O2401  C2402   1.160   .     S
C2402  O2403   1.160   .     S
O2404  C2405   1.160   .     S
C2405  O2406   1.159   .     S
O2407  C2408   1.160   .     S
C2408  O2409   1.160   .     S
O2410  C2411   1.159   .     S
C2411  O2412   1.160   .     S
O2413  C2414   1.161   .     S
C2414  O2415   1.160   .     S
O2416  C2417   1.160   .     S
C2417  O2418   1.160   .     S
O2419  C2420   1.161   .     S
C2420  O2421   1.160   .     S
O2422  C2423   1.161   .     S
C2423  O2424   1.160   .     S
O2425  C2426   1.160   .     S
C2426  O2427   1.159   .     S
O2428  C2429   1.160   .     S
C2429  O2430   1.160   .     S
O2431  C2432   1.159   .     S
C2432  O2433   1.161   .     S
O2434  C2435   1.160   .     S
C2435  O2436   1.160   .     S
O2437  C2438   1.160   .     S
C2438  O2439   1.160   .     S
O2440  C2441   1.160   .     S
C2441  O2442   1.160   .     S
O2443  C2444   1.159   .     S
C2444  O2445   1.161   .     S
O2446  C2447   1.160   .     S
C2447  O2448   1.160   .     S
O2449  C2450   1.160   .     S
C2450  O2451   1.160   .     S
O2452  C2453   1.160   .     S
C2453  O2454   1.161   .     S
O2455  C2456   1.161   .     S
C2456  O2457   1.159   .     S
O2458  C2459   1.160   .     S
C2459  O2460   1.160   .     S
O2461  C2462   1.160   .     S
C2462  O2463   1.159   .     S
O2464  C2465   1.160   .     S
C2465  O2466   1.160   .     S
