# Supplementary material for: Reversible Phase Transformations in a Double-Walled Diamondoid Coordination Network with a Stepped Isotherm for Methane
Source: J Am Chem Soc. 2024 Jun 21;146(27):18387–95. doi: 10.1021/jacs.4c03555 (PMC11240251; doi:10.1021/jacs.4c03555)
Supplement: Supplementary file 3 — ja4c03555_si_003.cif [file ja4c03555_si_003.cif]

data_image0
_cell_length_a       25.3337
_cell_length_b       24.9781
_cell_length_c       16.4225
_cell_angle_alpha    72.1256
_cell_angle_beta     69.7802
_cell_angle_gamma    38.0942

_symmetry_space_group_name_H-M    "P 1"
_symmetry_int_tables_number       1

loop_
  _symmetry_equiv_pos_as_xyz
  'x, y, z'

loop_
  _atom_site_label
  _atom_site_occupancy
  _atom_site_fract_x
  _atom_site_fract_y
  _atom_site_fract_z
  _atom_site_thermal_displace_type
  _atom_site_B_iso_or_equiv
  _atom_site_charge
  _atom_site_type_symbol
Ni1  1  0.11127  0.13113  0.98723  Biso  1  0.49927729  Ni
Ni2  1  0.13137  0.11088  0.76983  Biso  1  0.49934351  Ni
Ni3  1  0.26319  0.47893  0.1396  Biso  1  0.50050932  Ni
Ni4  1  0.47938  0.26269  0.11843  Biso  1  0.50036371  Ni
Ni5  1  0.85877  0.89649  0.73332  Biso  1  0.49596569  Ni
Ni6  1  0.89649  0.85832  0.51209  Biso  1  0.4961879  Ni
Ni7  1  0.51639  0.73826  0.3921  Biso  1  0.49644691  Ni
Ni8  1  0.73789  0.51666  0.35307  Biso  1  0.49630061  Ni
O1  1  0.14594  0.02161  0.97982  Biso  1  -0.4847571  O
O2  1  0.02006  0.14975  0.85142  Biso  1  -0.4805277  O
O3  1  0.27123  0.39712  0.10274  Biso  1  -0.48246241  O
O4  1  0.39747  0.27043  0.23014  Biso  1  -0.48359209  O
O5  1  0.78383  0.01512  0.66335  Biso  1  -0.5061506  O
O6  1  0.01618  0.78257  0.53712  Biso  1  -0.50673628  O
O7  1  0.58644  0.71231  0.46687  Biso  1  -0.50500947  O
O8  1  0.71171  0.58661  0.23408  Biso  1  -0.5050807  O
O9  1  0.85148  0.97163  0.52511  Biso  1  -0.47795209  O
O10  1  0.97349  0.84911  0.65193  Biso  1  -0.47998461  O
O11  1  0.72466  0.59835  0.39871  Biso  1  -0.48031759  O
O12  1  0.59744  0.72511  0.27735  Biso  1  -0.47978821  O
O13  1  0.93378  0.78109  0.80492  Biso  1  -0.50284302  O
O14  1  0.77997  0.93543  0.48168  Biso  1  -0.50373667  O
O15  1  0.44444  0.77003  0.31679  Biso  1  -0.50401491  O
O16  1  0.76901  0.446  0.46884  Biso  1  -0.5029422  O
O17  1  0.20789  0.98774  0.83824  Biso  1  -0.49317989  O
O18  1  0.9874  0.21044  0.96535  Biso  1  -0.4955866  O
O19  1  0.4127  0.28429  0.04023  Biso  1  -0.49497569  O
O20  1  0.28465  0.41201  0.26358  Biso  1  -0.49489501  O
O21  1  0.29763  0.05088  0.87223  Biso  1  -0.61927348  O
O22  1  0.04975  0.2973  0.78033  Biso  1  -0.61860019  O
O23  1  0.37717  0.47102  0.95229  Biso  1  -0.61971998  O
O24  1  0.47163  0.37709  0.19722  Biso  1  -0.61952692  O
O25  1  0.23737  0.04197  0.00704  Biso  1  -0.49615109  O
O26  1  0.04405  0.23634  0.71074  Biso  1  -0.49866289  O
O27  1  0.24211  0.53747  0.01362  Biso  1  -0.4974955  O
O28  1  0.53743  0.24215  0.20606  Biso  1  -0.49726391  O
O29  1  0.93235  0.71046  0.74732  Biso  1  -0.61715651  O
O30  1  0.71061  0.93122  0.61029  Biso  1  -0.61608863  O
O31  1  0.50218  0.64047  0.31712  Biso  1  -0.61868322  O
O32  1  0.63952  0.50323  0.53938  Biso  1  -0.61689979  O
O33  1  0.14555  0.14488  0.85445  Biso  1  -0.63843441  O
O34  1  0.39533  0.39539  0.10407  Biso  1  -0.63809872  O
O35  1  0.85175  0.85192  0.64843  Biso  1  -0.64895052  O
O36  1  0.60137  0.60222  0.39758  Biso  1  -0.64914632  O
H1  1  0.20734  0.10965  0.85184  Biso  1  0.40434459  H
H2  1  0.10939  0.20705  0.83081  Biso  1  0.40565449  H
H3  1  0.39742  0.41947  0.04207  Biso  1  0.40500799  H
H4  1  0.41986  0.39751  0.1391  Biso  1  0.40522331  H
H5  1  0.79338  0.88343  0.64368  Biso  1  0.3992478  H
H6  1  0.88391  0.79324  0.6798  Biso  1  0.40003181  H
H7  1  0.60605  0.57092  0.4562  Biso  1  0.39986721  H
H8  1  0.56976  0.60721  0.36566  Biso  1  0.39966419  H
H9  1  0.08801  0.96563  0.04783  Biso  1  0.1259727  H
H10  1  0.9647  0.09186  0.89602  Biso  1  0.1251718  H
H11  1  0.20222  0.35319  0.15832  Biso  1  0.1254981  H
H12  1  0.3522  0.20254  0.28627  Biso  1  0.1261127  H
H13  1  0.99161  0.57611  0.83574  Biso  1  0.1752665  H
H14  1  0.57592  0.99124  0.59618  Biso  1  0.1750821  H
H15  1  0.41209  0.65479  0.26  Biso  1  0.1749261  H
H16  1  0.65314  0.41457  0.67351  Biso  1  0.17512859  H
H17  1  0.66943  0.04018  0.71521  Biso  1  0.1727857  H
H18  1  0.04053  0.66827  0.57441  Biso  1  0.1726633  H
H19  1  0.53441  0.67383  0.58276  Biso  1  0.1719636  H
H20  1  0.67305  0.53361  0.21145  Biso  1  0.1732578  H
H21  1  0.91488  0.01737  0.44786  Biso  1  0.1462902  H
H22  1  0.01672  0.9153  0.61834  Biso  1  0.14573281  H
H23  1  0.8013  0.63066  0.33489  Biso  1  0.14625201  H
H24  1  0.6306  0.80149  0.23253  Biso  1  0.1461172  H
H25  1  0.27983  0.84548  0.81592  Biso  1  0.1408532  H
H26  1  0.84598  0.28029  0.06044  Biso  1  0.1401327  H
H27  1  0.43699  0.18892  0.97055  Biso  1  0.14094689  H
H28  1  0.19015  0.4354  0.40593  Biso  1  0.1402096  H
H29  1  0.958  0.09722  0.24937  Biso  1  0.1334468  H
H30  1  0.09507  0.95971  0.69395  Biso  1  0.13350651  H
H31  1  0.0008  0.5536  0.29226  Biso  1  0.1335348  H
H32  1  0.55451  0.99988  0.15348  Biso  1  0.1333342  H
H33  1  0.02226  0.0959  0.09516  Biso  1  0.15418559  H
H34  1  0.09442  0.02297  0.7858  Biso  1  0.1511597  H
H35  1  0.15539  0.46165  0.22881  Biso  1  0.151887  H
H36  1  0.46246  0.15446  0.15458  Biso  1  0.1519081  H
H37  1  0.90658  0.46112  0.95488  Biso  1  0.1047438  H
H38  1  0.46197  0.90608  0.67819  Biso  1  0.1046499  H
H39  1  0.29543  0.5723  0.3445  Biso  1  0.1042711  H
H40  1  0.57107  0.29703  0.78804  Biso  1  0.1052592  H
H41  1  0.55155  0.05735  0.7713  Biso  1  0.1172845  H
H42  1  0.05836  0.54994  0.61737  Biso  1  0.1162765  H
H43  1  0.477  0.63062  0.70081  Biso  1  0.1166685  H
H44  1  0.62895  0.47662  0.19551  Biso  1  0.118055  H
H45  1  0.0509  0.1644  0.31478  Biso  1  0.1122607  H
H46  1  0.16456  0.05093  0.46924  Biso  1  0.1120109  H
H47  1  0.93672  0.77827  0.19904  Biso  1  0.1122631  H
H48  1  0.77905  0.93585  0.08752  Biso  1  0.1121387  H
H49  1  0.69307  0.86469  0.97507  Biso  1  0.1480253  H
H50  1  0.86244  0.69438  0.4681  Biso  1  0.14750791  H
H51  1  0.27426  0.78303  0.55767  Biso  1  0.1479698  H
H52  1  0.78201  0.27382  0.38848  Biso  1  0.1476813  H
H53  1  0.94356  0.33011  0.98888  Biso  1  0.16140831  H
H54  1  0.33139  0.94229  0.73833  Biso  1  0.15841091  H
H55  1  0.26233  0.5113  0.30772  Biso  1  0.1601031  H
H56  1  0.51103  0.26282  0.91865  Biso  1  0.1603401  H
H57  1  0.11249  0.15924  0.15688  Biso  1  0.1327727  H
H58  1  0.15987  0.1117  0.57116  Biso  1  0.1337693  H
H59  1  0.09472  0.67628  0.13806  Biso  1  0.1337712  H
H60  1  0.67692  0.09399  0.09179  Biso  1  0.1332749  H
H61  1  0.17926  0.75587  0.95591  Biso  1  0.1056639  H
H62  1  0.75733  0.17911  0.10772  Biso  1  0.105358  H
H63  1  0.29483  0.14121  0.07019  Biso  1  0.1057562  H
H64  1  0.1416  0.29399  0.49529  Biso  1  0.1060253  H
H65  1  0.36577  0.88632  0.07065  Biso  1  0.15498731  H
H66  1  0.88642  0.36526  0.67717  Biso  1  0.1547188  H
H67  1  0.17986  0.57108  0.8835  Biso  1  0.1544044  H
H68  1  0.56934  0.18078  0.36353  Biso  1  0.1556024  H
H69  1  0.05147  0.74145  0.36903  Biso  1  0.13081419  H
H70  1  0.74246  0.05126  0.83837  Biso  1  0.130356  H
H71  1  0.8816  0.41026  0.19851  Biso  1  0.1298836  H
H72  1  0.41195  0.88101  0.50911  Biso  1  0.1308071  H
H73  1  0.10996  0.46765  0.05925  Biso  1  0.1384353  H
H74  1  0.46932  0.10821  0.3617  Biso  1  0.1383034  H
H75  1  0.18987  0.88788  0.13992  Biso  1  0.1383402  H
H76  1  0.8864  0.19189  0.78243  Biso  1  0.1383943  H
H77  1  0.82291  0.00623  0.37791  Biso  1  0.1648728  H
H78  1  0.00749  0.82424  0.79046  Biso  1  0.164423  H
H79  1  0.87205  0.45904  0.42452  Biso  1  0.16408449  H
H80  1  0.45704  0.87268  0.24426  Biso  1  0.1644205  H
H81  1  0.00251  0.70869  0.93058  Biso  1  0.1495278  H
H82  1  0.70822  0.0039  0.3593  Biso  1  0.1486218  H
H83  1  0.31967  0.89207  0.2463  Biso  1  0.1483157  H
H84  1  0.89101  0.32077  0.54133  Biso  1  0.1492185  H
H85  1  0.19911  0.16623  0.99052  Biso  1  0.1478048  H
H86  1  0.16698  0.19739  0.64323  Biso  1  0.14922459  H
H87  1  0.25784  0.60664  0.05268  Biso  1  0.14859121  H
H88  1  0.60833  0.25602  0.08263  Biso  1  0.1482252  H
H89  1  0.27903  0.74391  0.83211  Biso  1  0.157967  H
H90  1  0.74579  0.2776  0.14647  Biso  1  0.1571724  H
H91  1  0.42063  0.10262  0.9725  Biso  1  0.158825  H
H92  1  0.10422  0.41873  0.50712  Biso  1  0.1584287  H
H93  1  0.50573  0.77754  0.12373  Biso  1  0.1493638  H
H94  1  0.77793  0.50476  0.59242  Biso  1  0.1495005  H
H95  1  0.12648  0.65562  0.74393  Biso  1  0.1495529  H
H96  1  0.65308  0.1267  0.47352  Biso  1  0.14909869  H
H97  1  0.85808  0.20916  0.52825  Biso  1  0.1359906  H
H98  1  0.21032  0.85687  0.4046  Biso  1  0.1363402  H
H99  1  0.72383  0.84326  0.3947  Biso  1  0.1347685  H
H100  1  0.84569  0.72133  0.04034  Biso  1  0.1361185  H
H101  1  0.11052  0.75834  0.21961  Biso  1  0.13003591  H
H102  1  0.75921  0.11145  0.90989  Biso  1  0.1301751  H
H103  1  0.03023  0.33819  0.13802  Biso  1  0.12977  H
H104  1  0.33912  0.03  0.49273  Biso  1  0.1304857  H
H105  1  0.87446  0.03506  0.2314  Biso  1  0.1111087  H
H106  1  0.03616  0.87686  0.85483  Biso  1  0.111377  H
H107  1  0.01786  0.39421  0.37146  Biso  1  0.1114371  H
H108  1  0.39146  0.01889  0.21586  Biso  1  0.1110289  H
H109  1  0.802  0.8594  0.91432  Biso  1  0.1474542  H
H110  1  0.8568  0.80356  0.42642  Biso  1  0.14618871  H
H111  1  0.33607  0.82481  0.44891  Biso  1  0.1483112  H
H112  1  0.82426  0.33547  0.39259  Biso  1  0.14686321  H
H113  1  0.73367  0.14686  0.68195  Biso  1  0.1352485  H
H114  1  0.14975  0.73069  0.43837  Biso  1  0.13460959  H
H115  1  0.56938  0.81109  0.51892  Biso  1  0.1347851  H
H116  1  0.81213  0.56807  0.10243  Biso  1  0.1355678  H
H117  1  0.1743  0.28832  0.95363  Biso  1  0.1381236  H
H118  1  0.28848  0.17359  0.58325  Biso  1  0.1378907  H
H119  1  0.29374  0.66813  0.07721  Biso  1  0.13836861  H
H120  1  0.66858  0.29333  0.96108  Biso  1  0.1387911  H
H121  1  0.4227  0.00892  0.89668  Biso  1  0.15939119  H
H122  1  0.00873  0.42256  0.67137  Biso  1  0.1576364  H
H123  1  0.35115  0.57988  0.82819  Biso  1  0.159197  H
H124  1  0.57904  0.35162  0.24188  Biso  1  0.1594865  H
H125  1  0.0798  0.59174  0.04671  Biso  1  0.1769484  H
H126  1  0.59242  0.07989  0.2818  Biso  1  0.1769411  H
H127  1  0.20384  0.96855  0.16847  Biso  1  0.1781431  H
H128  1  0.96752  0.20497  0.65862  Biso  1  0.1779619  H
H129  1  0.60257  0.78823  0.06322  Biso  1  0.1303215  H
H130  1  0.78831  0.60185  0.54527  Biso  1  0.1303391  H
H131  1  0.18517  0.70472  0.64796  Biso  1  0.13005631  H
H132  1  0.702  0.18506  0.46418  Biso  1  0.1297392  H
H133  1  0.75119  0.23566  0.65425  Biso  1  0.16895761  H
H134  1  0.23859  0.74817  0.36026  Biso  1  0.16890819  H
H135  1  0.59841  0.88833  0.50252  Biso  1  0.1679135  H
H136  1  0.89095  0.5955  0.01376  Biso  1  0.168815  H
N1  1  0.94716  0.09552  0.40156  Biso  1  -0.24550781  N
N2  1  0.09465  0.94791  0.55431  Biso  1  -0.2455312  N
N3  1  0.84879  0.69352  0.30335  Biso  1  -0.2456824  N
N4  1  0.69458  0.84776  0.15484  Biso  1  -0.24565209  N
N5  1  0.07248  0.24299  0.99191  Biso  1  -0.25714651  N
N6  1  0.24404  0.07098  0.69256  Biso  1  -0.25760001  N
N7  1  0.25788  0.55715  0.17909  Biso  1  -0.25738871  N
N8  1  0.55771  0.25733  0.00586  Biso  1  -0.2576088  N
N9  1  0.93518  0.87303  0.37964  Biso  1  -0.21685711  N
N10  1  0.87416  0.9357  0.81105  Biso  1  -0.2176618  N
N11  1  0.87046  0.43815  0.31356  Biso  1  -0.21745729  N
N12  1  0.43787  0.87062  0.37748  Biso  1  -0.2170148  N
N13  1  0.01721  0.45793  0.93614  Biso  1  -0.26497281  N
N14  1  0.4583  0.01677  0.58843  Biso  1  -0.2654168  N
N15  1  0.31226  0.66251  0.23395  Biso  1  -0.2660628  N
N16  1  0.66148  0.31368  0.79143  Biso  1  -0.2647396  N
N17  1  0.74181  0.94717  0.81045  Biso  1  -0.25496411  N
N18  1  0.946  0.74201  0.50137  Biso  1  -0.2551448  N
N19  1  0.43957  0.74848  0.50975  Biso  1  -0.25598449  N
N20  1  0.74787  0.43889  0.30458  Biso  1  -0.2563276  N
N21  1  0.55229  0.96424  0.90161  Biso  1  -0.26907879  N
N22  1  0.96416  0.55181  0.58058  Biso  1  -0.26974919  N
N23  1  0.34666  0.66892  0.69911  Biso  1  -0.2692247  N
N24  1  0.66784  0.34621  0.28847  Biso  1  -0.2693049  N
N25  1  0.06941  0.12789  0.11944  Biso  1  -0.2282408  N
N26  1  0.12744  0.06942  0.68279  Biso  1  -0.22801711  N
N27  1  0.13161  0.56476  0.18147  Biso  1  -0.2261218  N
N28  1  0.56545  0.13082  0.12276  Biso  1  -0.22642741  N
N29  1  0.06596  0.44593  0.9663  Biso  1  -0.2499858  N
N30  1  0.44669  0.0647  0.52075  Biso  1  -0.24926519  N
N31  1  0.28171  0.72963  0.18538  Biso  1  -0.25018799  N
N32  1  0.72824  0.28377  0.80353  Biso  1  -0.25079611  N
N33  1  0.02973  0.91444  0.13489  Biso  1  -0.2377293  N
N34  1  0.91497  0.03217  0.91751  Biso  1  -0.2387369  N
N35  1  0.11431  0.33143  0.21673  Biso  1  -0.2385897  N
N36  1  0.32996  0.11502  0.33694  Biso  1  -0.2379133  N
N37  1  0.96102  0.13723  0.38254  Biso  1  -0.2493104  N
N38  1  0.13652  0.96163  0.51799  Biso  1  -0.249127  N
N39  1  0.86819  0.72974  0.28928  Biso  1  -0.2487258  N
N40  1  0.73075  0.86723  0.11345  Biso  1  -0.2489391  N
N41  1  0.57705  0.89975  0.95105  Biso  1  -0.24344771  N
N42  1  0.89928  0.57684  0.57175  Biso  1  -0.2430402  N
N43  1  0.29684  0.67927  0.67415  Biso  1  -0.2437202  N
N44  1  0.67743  0.29676  0.35283  Biso  1  -0.2427146  N
N45  1  0.08154  0.8559  0.08148  Biso  1  -0.2459304  N
N46  1  0.85657  0.08338  0.97815  Biso  1  -0.2455989  N
N47  1  0.16822  0.27065  0.16563  Biso  1  -0.24549849  N
N48  1  0.26997  0.16829  0.39563  Biso  1  -0.2460552  N
C1  1  0.8184  0.01655  0.58634  Biso  1  0.63150692  C
C2  1  0.01781  0.81678  0.57843  Biso  1  0.63217819  C
C3  1  0.66345  0.67128  0.43217  Biso  1  0.63176239  C
C4  1  0.67077  0.6636  0.23279  Biso  1  0.63334978  C
C5  1  0.82407  0.07486  0.56788  Biso  1  -0.02501322  C
C6  1  0.07587  0.82284  0.53283  Biso  1  -0.0241815  C
C7  1  0.6823  0.71641  0.42702  Biso  1  -0.02513894  C
C8  1  0.7167  0.68185  0.17477  Biso  1  -0.0247257  C
C9  1  0.89306  0.111  0.48065  Biso  1  0.21024799  C
C10  1  0.11098  0.89294  0.51433  Biso  1  0.2102152  C
C11  1  0.7699  0.73394  0.35804  Biso  1  0.21012381  C
C12  1  0.73515  0.76869  0.13892  Biso  1  0.2099324  C
C13  1  0.95007  0.71826  0.80266  Biso  1  0.5774405  C
C14  1  0.71779  0.95037  0.52979  Biso  1  0.57521999  C
C15  1  0.44664  0.72144  0.29999  Biso  1  0.57699281  C
C16  1  0.72033  0.4481  0.53167  Biso  1  0.57706612  C
C17  1  0.12929  0.91806  0.00017  Biso  1  -0.09390072  C
C18  1  0.91752  0.13225  0.95062  Biso  1  -0.09486575  C
C19  1  0.25015  0.29864  0.11783  Biso  1  -0.09405931  C
C20  1  0.29814  0.25006  0.3339  Biso  1  -0.09331626  C
C21  1  0.0011  0.12926  0.2946  Biso  1  0.2117555  C
C22  1  0.12814  0.00205  0.57383  Biso  1  0.21092249  C
C23  1  0.95619  0.67362  0.24904  Biso  1  0.2112056  C
C24  1  0.6745  0.95529  0.12188  Biso  1  0.2109703  C
C25  1  0.03784  0.38439  0.95314  Biso  1  0.22130419  C
C26  1  0.38492  0.03717  0.62454  Biso  1  0.22150201  C
C27  1  0.29544  0.62639  0.21351  Biso  1  0.2215243  C
C28  1  0.62583  0.29628  0.86481  Biso  1  0.2208434  C
C29  1  0.01007  0.57985  0.88225  Biso  1  -0.09607601  C
C30  1  0.57986  0.0098  0.52752  Biso  1  -0.09672044  C
C31  1  0.36608  0.72335  0.24093  Biso  1  -0.09697267  C
C32  1  0.72177  0.3683  0.66993  Biso  1  -0.09576146  C
C33  1  0.0504  0.51582  0.95029  Biso  1  0.18044239  C
C34  1  0.5164  0.04947  0.48267  Biso  1  0.1811702  C
C35  1  0.29808  0.76775  0.2005  Biso  1  0.1808515  C
C36  1  0.76625  0.30023  0.73389  Biso  1  0.1807839  C
C37  1  0.17972  0.9789  0.9157  Biso  1  0.63303059  C
C38  1  0.97807  0.18275  0.92486  Biso  1  0.63518077  C
C39  1  0.3354  0.32431  0.06857  Biso  1  0.63409442  C
C40  1  0.32456  0.33473  0.27276  Biso  1  0.6329571  C
C41  1  0.99365  0.64883  0.87511  Biso  1  0.00398077  C
C42  1  0.6486  0.99393  0.48276  Biso  1  0.00352  C
C43  1  0.37395  0.76837  0.25657  Biso  1  0.00455866  C
C44  1  0.76706  0.37571  0.60115  Biso  1  0.00381173  C
C45  1  0.67108  0.00402  0.7734  Biso  1  0.04388541  C
C46  1  0.00387  0.67044  0.55097  Biso  1  0.04375371  C
C47  1  0.47602  0.69794  0.58086  Biso  1  0.04461327  C
C48  1  0.69693  0.47544  0.24803  Biso  1  0.04422661  C
C49  1  0.18346  0.91295  0.93035  Biso  1  -0.03105495  C
C50  1  0.91251  0.18596  0.97257  Biso  1  -0.03075747  C
C51  1  0.32086  0.27676  0.06453  Biso  1  -0.03084665  C
C52  1  0.27686  0.32028  0.33893  Biso  1  -0.03073769  C
C53  1  0.61533  0.95946  0.87591  Biso  1  0.2125897  C
C54  1  0.95903  0.61508  0.54834  Biso  1  0.21296661  C
C55  1  0.37262  0.70133  0.63639  Biso  1  0.2123411  C
C56  1  0.69992  0.37231  0.29343  Biso  1  0.2119253  C
C57  1  0.88007  0.06353  0.49461  Biso  1  -0.1131444  C
C58  1  0.06357  0.87983  0.56076  Biso  1  -0.1141087  C
C59  1  0.75526  0.6881  0.37053  Biso  1  -0.1136519  C
C60  1  0.68856  0.75478  0.18626  Biso  1  -0.1140188  C
C61  1  0.23753  0.84946  0.86995  Biso  1  -0.1362078  C
C62  1  0.84983  0.23849  0.04357  Biso  1  -0.1377933  C
C63  1  0.38215  0.20567  0.01196  Biso  1  -0.1379565  C
C64  1  0.20659  0.38084  0.40222  Biso  1  -0.13711791  C
C65  1  0.9925  0.11032  0.23135  Biso  1  -0.1158221  C
C66  1  0.10869  0.99375  0.66459  Biso  1  -0.1149324  C
C67  1  0.01916  0.58286  0.25782  Biso  1  -0.1156858  C
C68  1  0.58375  0.01823  0.14057  Biso  1  -0.1157124  C
C69  1  0.02729  0.1104  0.14557  Biso  1  0.02554853  C
C70  1  0.10907  0.02807  0.71586  Biso  1  0.02529092  C
C71  1  0.10514  0.53159  0.22343  Biso  1  0.02601433  C
C72  1  0.5324  0.10422  0.14037  Biso  1  0.02539915  C
C73  1  0.9719  0.39658  0.96258  Biso  1  -0.1107338  C
C74  1  0.39738  0.97115  0.66933  Biso  1  -0.1101308  C
C75  1  0.28712  0.58119  0.27938  Biso  1  -0.1117009  C
C76  1  0.58055  0.28806  0.85251  Biso  1  -0.110553  C
C77  1  0.60592  0.01319  0.80464  Biso  1  -0.1023364  C
C78  1  0.01337  0.60506  0.57483  Biso  1  -0.1032135  C
C79  1  0.44406  0.67395  0.64618  Biso  1  -0.102758  C
C80  1  0.67246  0.44371  0.23949  Biso  1  -0.1019563  C
C81  1  0.04409  0.14828  0.2679  Biso  1  -0.1310299  C
C82  1  0.14787  0.04444  0.53898  Biso  1  -0.1317395  C
C83  1  0.98335  0.70851  0.20603  Biso  1  -0.1323792  C
C84  1  0.70928  0.98249  0.10331  Biso  1  -0.132402  C
C85  1  0.6857  0.90477  0.91823  Biso  1  -0.08825064  C
C86  1  0.90317  0.6864  0.4917  Biso  1  -0.08683248  C
C87  1  0.33101  0.75883  0.56551  Biso  1  -0.08819624  C
C88  1  0.7576  0.33066  0.34815  Biso  1  -0.08792811  C
C89  1  0.99192  0.32427  0.98239  Biso  1  0.05004723  C
C90  1  0.32535  0.99074  0.70195  Biso  1  0.04916155  C
C91  1  0.26793  0.54806  0.25946  Biso  1  0.0490188  C
C92  1  0.54792  0.26825  0.92462  Biso  1  0.04960667  C
C93  1  0.07776  0.14606  0.18008  Biso  1  0.00613299  C
C94  1  0.14599  0.0776  0.59566  Biso  1  0.00800413  C
C95  1  0.07127  0.65182  0.17274  Biso  1  0.007769  C
C96  1  0.6525  0.07049  0.10501  Biso  1  0.00766491  C
C97  1  0.18122  0.79911  0.94772  Biso  1  -0.1085051  C
C98  1  0.80006  0.18178  0.07093  Biso  1  -0.1075368  C
C99  1  0.30314  0.17819  0.06779  Biso  1  -0.1080813  C
C100  1  0.17856  0.30232  0.45239  Biso  1  -0.1086501  C
C101  1  0.12797  0.86124  0.00915  Biso  1  0.2207491  C
C102  1  0.8614  0.13001  0.99944  Biso  1  0.219235  C
C103  1  0.24084  0.24973  0.1195  Biso  1  0.2196565  C
C104  1  0.24934  0.24065  0.39059  Biso  1  0.219248  C
C105  1  0.40903  0.88912  0.04545  Biso  1  -0.1307693  C
C106  1  0.88931  0.40845  0.65598  Biso  1  -0.12987129  C
C107  1  0.20445  0.59272  0.84076  Biso  1  -0.1302909  C
C108  1  0.59121  0.2049  0.3611  Biso  1  -0.1307088  C
C109  1  0.01374  0.80499  0.33548  Biso  1  0.0163799  C
C110  1  0.80607  0.01412  0.845  Biso  1  0.01491839  C
C111  1  0.91481  0.40369  0.23541  Biso  1  0.01500989  C
C112  1  0.40431  0.91462  0.44563  Biso  1  0.01570095  C
C113  1  0.30062  0.02028  0.95013  Biso  1  0.5652681  C
C114  1  0.02057  0.30007  0.72829  Biso  1  0.56657112  C
C115  1  0.29907  0.52149  0.94982  Biso  1  0.5648759  C
C116  1  0.52137  0.29937  0.22834  Biso  1  0.56573921  C
C117  1  0.07718  0.51902  0.00878  Biso  1  -0.07732683  C
C118  1  0.52009  0.07605  0.39418  Biso  1  -0.07657113  C
C119  1  0.24029  0.85594  0.17285  Biso  1  -0.0765402  C
C120  1  0.85457  0.24219  0.73093  Biso  1  -0.07755  C
C121  1  0.88595  0.95348  0.34079  Biso  1  0.03899606  C
C122  1  0.95466  0.88724  0.81739  Biso  1  0.03870228  C
C123  1  0.90907  0.43181  0.36165  Biso  1  0.03927521  C
C124  1  0.43032  0.90963  0.29713  Biso  1  0.03899831  C
C125  1  0.01662  0.65408  0.9365  Biso  1  -0.1613145  C
C126  1  0.65397  0.01729  0.39333  Biso  1  -0.16142461  C
C127  1  0.31327  0.85774  0.2327  Biso  1  -0.1610059  C
C128  1  0.85657  0.31465  0.59591  Biso  1  -0.161651  C
C129  1  0.13561  0.23206  0.98185  Biso  1  0.01403763  C
C130  1  0.23284  0.13422  0.65003  Biso  1  0.01367064  C
C131  1  0.26682  0.60019  0.11602  Biso  1  0.01373014  C
C132  1  0.60108  0.26593  0.01686  Biso  1  0.01380073  C
C133  1  0.23654  0.79288  0.87867  Biso  1  -0.1612851  C
C134  1  0.79403  0.23641  0.09238  Biso  1  -0.1612516  C
C135  1  0.37331  0.15677  0.01365  Biso  1  -0.16208211  C
C136  1  0.15787  0.37186  0.45861  Biso  1  -0.1613993  C
C137  1  0.48742  0.82827  0.0747  Biso  1  -0.17011049  C
C138  1  0.82857  0.48665  0.6089  Biso  1  -0.1703596  C
C139  1  0.17497  0.63973  0.76244  Biso  1  -0.1693465  C
C140  1  0.63771  0.17511  0.42265  Biso  1  -0.1698911  C
C141  1  0.84808  0.17239  0.53956  Biso  1  -0.08024182  C
C142  1  0.17357  0.84682  0.43993  Biso  1  -0.07996257  C
C143  1  0.71206  0.80826  0.40429  Biso  1  -0.08054828  C
C144  1  0.81019  0.71006  0.07715  Biso  1  -0.0796992  C
C145  1  0.38537  0.95462  0.98152  Biso  1  0.0215117  C
C146  1  0.95467  0.38498  0.67814  Biso  1  0.02240433  C
C147  1  0.26764  0.5715  0.86492  Biso  1  0.0224299  C
C148  1  0.57058  0.26811  0.29538  Biso  1  0.02180792  C
C149  1  0.0465  0.81427  0.25252  Biso  1  -0.1141882  C
C150  1  0.81527  0.04759  0.88474  Biso  1  -0.1136871  C
C151  1  0.99743  0.36346  0.20182  Biso  1  -0.1146654  C
C152  1  0.36368  0.99741  0.43663  Biso  1  -0.1143513  C
C153  1  0.91467  0.96919  0.25924  Biso  1  -0.1343312  C
C154  1  0.97029  0.91659  0.85351  Biso  1  -0.1338511  C
C155  1  0.9903  0.39534  0.3321  Biso  1  -0.1335559  C
C156  1  0.39344  0.99108  0.28169  Biso  1  -0.1342136  C
C157  1  0.74627  0.90146  0.88417  Biso  1  0.03723833  C
C158  1  0.89958  0.74715  0.46933  Biso  1  0.03778306  C
C159  1  0.36572  0.78134  0.50497  Biso  1  0.03679331  C
C160  1  0.78037  0.36531  0.35081  Biso  1  0.0375783  C
C161  1  0.7782  0.13706  0.62553  Biso  1  -0.122814  C
C162  1  0.13916  0.77596  0.45968  Biso  1  -0.1227921  C
C163  1  0.62566  0.78945  0.47402  Biso  1  -0.1228773  C
C164  1  0.7906  0.62434  0.11244  Biso  1  -0.1227356  C
C165  1  0.12177  0.29991  0.96175  Biso  1  -0.08590337  C
C166  1  0.30036  0.12091  0.6162  Biso  1  -0.08675252  C
C167  1  0.28634  0.63473  0.12968  Biso  1  -0.08637146  C
C168  1  0.63496  0.28623  0.94932  Biso  1  -0.08682436  C
C169  1  0.43971  0.95995  0.94748  Biso  1  -0.09073474  C
C170  1  0.95983  0.43945  0.65252  Biso  1  -0.09069885  C
C171  1  0.30098  0.5979  0.81083  Biso  1  -0.08972681  C
C172  1  0.59696  0.30122  0.29091  Biso  1  -0.09039874  C
C173  1  0.51742  0.9003  0.97892  Biso  1  0.1977803  C
C174  1  0.90012  0.51706  0.60297  Biso  1  0.198782  C
C175  1  0.26932  0.64761  0.73326  Biso  1  0.19782551  C
C176  1  0.64601  0.26932  0.35144  Biso  1  0.1980188  C
C177  1  0.05911  0.58897  0.00228  Biso  1  -0.1561783  C
C178  1  0.58954  0.05902  0.3496  Biso  1  -0.1561425  C
C179  1  0.24756  0.90095  0.19004  Biso  1  -0.15557849  C
C180  1  0.89976  0.24904  0.66116  Biso  1  -0.1569131  C
C181  1  0.99678  0.89832  0.21364  Biso  1  0.21694361  C
C182  1  0.89929  0.99859  0.88816  Biso  1  0.2176321  C
C183  1  0.03594  0.36038  0.2503  Biso  1  0.217491  C
C184  1  0.35922  0.03647  0.35271  Biso  1  0.2170292  C
C185  1  0.54167  0.83382  0.04153  Biso  1  -0.1001961  C
C186  1  0.83394  0.541  0.58229  Biso  1  -0.1008408  C
C187  1  0.20717  0.66744  0.70867  Biso  1  -0.101267  C
C188  1  0.66536  0.20711  0.41785  Biso  1  -0.1006337  C
C189  1  0.78936  0.18619  0.61043  Biso  1  -0.1450308  C
C190  1  0.18832  0.78713  0.41467  Biso  1  -0.144289  C
C191  1  0.64148  0.83394  0.46351  Biso  1  -0.1437452  C
C192  1  0.8359  0.63933  0.06328  Biso  1  -0.14481349  C
