# Supplementary material for: Reversible Phase Transformations in a Double-Walled Diamondoid Coordination Network with a Stepped Isotherm for Methane
Source: J Am Chem Soc. 2024 Jun 21;146(27):18387–95. doi: 10.1021/jacs.4c03555 (PMC11240251; doi:10.1021/jacs.4c03555)
Supplement: Supplementary file 4 — ja4c03555_si_004.cif [file ja4c03555_si_004.cif]

data_image0
_cell_length_a       24.3228
_cell_length_b       22.7728
_cell_length_c       21.3097
_cell_angle_alpha    66.8796
_cell_angle_beta     59.4374
_cell_angle_gamma    53.683

_symmetry_space_group_name_H-M    "P 1"
_symmetry_int_tables_number       1

loop_
  _symmetry_equiv_pos_as_xyz
  'x, y, z'

loop_
  _atom_site_label
  _atom_site_occupancy
  _atom_site_fract_x
  _atom_site_fract_y
  _atom_site_fract_z
  _atom_site_thermal_displace_type
  _atom_site_B_iso_or_equiv
  _atom_site_type_symbol
 Ni1  1  0.96401  0.03845  0.58146  Biso  1  0.50454599  Ni
Ni2  1  0.03925  0.96386  0.41643  Biso  1  0.50485897  Ni
Ni3  1  0.58064  0.41642  0.96384  Biso  1  0.5045597  Ni
Ni4  1  0.41622  0.58119  0.03844  Biso  1  0.50474483  Ni
Ni5  1  0.20962  0.28483  0.83538  Biso  1  0.50446439  Ni
Ni6  1  0.2849  0.21034  0.6698  Biso  1  0.50448239  Ni
Ni7  1  0.83493  0.67026  0.20945  Biso  1  0.50421822  Ni
Ni8  1  0.67044  0.83506  0.28464  Biso  1  0.50457323  Ni
H1  1  0.92363  0.98196  0.52703  Biso  1  0.39622661  H
H2  1  0.9818  0.92328  0.569  Biso  1  0.3950749  H
H3  1  0.52677  0.56828  0.92332  Biso  1  0.39438209  H
H4  1  0.56767  0.52622  0.98264  Biso  1  0.39522481  H
H5  1  0.69307  0.16479  0.61057  Biso  1  0.1173724  H
H6  1  0.16431  0.69287  0.53223  Biso  1  0.117535  H
H7  1  0.61053  0.53202  0.69306  Biso  1  0.1177022  H
H8  1  0.53209  0.61113  0.16357  Biso  1  0.1179375  H
H9  1  0.85975  0.05289  0.73896  Biso  1  0.15238351  H
H10  1  0.0529  0.86072  0.34892  Biso  1  0.1527247  H
H11  1  0.73808  0.34858  0.8603  Biso  1  0.1528611  H
H12  1  0.3483  0.73873  0.05263  Biso  1  0.152573  H
H13  1  0.72614  0.10169  0.81279  Biso  1  0.1369267  H
H14  1  0.10143  0.72719  0.3594  Biso  1  0.1365184  H
H15  1  0.81226  0.35908  0.72675  Biso  1  0.136632  H
H16  1  0.35939  0.8129  0.10083  Biso  1  0.1376377  H
H17  1  0.32434  0.26783  0.7249  Biso  1  0.39516619  H
H18  1  0.26612  0.32574  0.68287  Biso  1  0.39578471  H
H19  1  0.7252  0.68323  0.32528  Biso  1  0.39598411  H
H20  1  0.68336  0.72466  0.26692  Biso  1  0.39503339  H
H21  1  0.05759  0.00563  0.65411  Biso  1  0.1653963  H
H22  1  0.00698  0.05633  0.28226  Biso  1  0.16431899  H
H23  1  0.65287  0.28327  0.05708  Biso  1  0.1659385  H
H24  1  0.28296  0.65382  0.00542  Biso  1  0.16515701  H
H25  1  0.00949  0.17342  0.29021  Biso  1  0.15121891  H
H26  1  0.17301  0.01095  0.52593  Biso  1  0.15077519  H
H27  1  0.28997  0.52434  0.01132  Biso  1  0.1513734  H
H28  1  0.5255  0.29046  0.17339  Biso  1  0.15082879  H
H29  1  0.88421  0.19687  0.60523  Biso  1  0.14696871  H
H30  1  0.19837  0.88387  0.31351  Biso  1  0.14693619  H
H31  1  0.60468  0.31403  0.88328  Biso  1  0.1469198  H
H32  1  0.31417  0.60528  0.19644  Biso  1  0.14794689  H
H33  1  0.07548  0.23701  0.72652  Biso  1  0.150859  H
H34  1  0.23789  0.0751  0.96067  Biso  1  0.15038151  H
H35  1  0.72634  0.96104  0.07536  Biso  1  0.1512619  H
H36  1  0.96143  0.72452  0.2373  Biso  1  0.150325  H
H37  1  0.89242  0.27158  0.656  Biso  1  0.1320249  H
H38  1  0.27317  0.89204  0.17987  Biso  1  0.132578  H
H39  1  0.65489  0.18032  0.89201  Biso  1  0.13271759  H
H40  1  0.18053  0.6554  0.27152  Biso  1  0.13257609  H
H41  1  0.04206  0.74861  0.72118  Biso  1  0.171957  H
H42  1  0.74901  0.04189  0.48957  Biso  1  0.171608  H
H43  1  0.72039  0.48836  0.04211  Biso  1  0.1720591  H
H44  1  0.48893  0.72197  0.74837  Biso  1  0.17171539  H
H45  1  0.97945  0.93699  0.79503  Biso  1  0.137225  H
H46  1  0.93784  0.9797  0.29021  Biso  1  0.1371482  H
H47  1  0.79358  0.28888  0.97982  Biso  1  0.1373644  H
H48  1  0.28947  0.79368  0.93725  Biso  1  0.137576  H
H49  1  0.82844  0.11408  0.54493  Biso  1  0.1702053  H
H50  1  0.11385  0.82825  0.51374  Biso  1  0.1685289  H
H51  1  0.5445  0.51364  0.82853  Biso  1  0.17048129  H
H52  1  0.51303  0.54504  0.11338  Biso  1  0.1725374  H
H53  1  0.49872  0.20971  0.76195  Biso  1  0.1714296  H
H54  1  0.20837  0.49953  0.5299  Biso  1  0.17178001  H
H55  1  0.76177  0.5301  0.49969  Biso  1  0.1718265  H
H56  1  0.5305  0.76212  0.20745  Biso  1  0.1717837  H
H57  1  0.13557  0.42026  0.73837  Biso  1  0.1702635  H
H58  1  0.42008  0.13711  0.70588  Biso  1  0.1703113  H
H59  1  0.73765  0.7058  0.13557  Biso  1  0.1705485  H
H60  1  0.70575  0.73887  0.42081  Biso  1  0.17014509  H
H61  1  0.1509  0.52098  0.8905  Biso  1  0.1372755  H
H62  1  0.52223  0.14904  0.43798  Biso  1  0.1366453  H
H63  1  0.89097  0.43782  0.14958  Biso  1  0.1365826  H
H64  1  0.4377  0.89202  0.52105  Biso  1  0.136291  H
H65  1  0.19799  0.38764  0.90208  Biso  1  0.1521332  H
H66  1  0.38874  0.19692  0.51212  Biso  1  0.1526399  H
H67  1  0.90175  0.51248  0.19753  Biso  1  0.1526961  H
H68  1  0.51254  0.90253  0.3877  Biso  1  0.1518812  H
H69  1  0.07515  0.07277  0.70592  Biso  1  0.1145082  H
H70  1  0.07423  0.07429  0.14592  Biso  1  0.1145481  H
H71  1  0.70424  0.14686  0.07503  Biso  1  0.1149346  H
H72  1  0.14654  0.70496  0.07288  Biso  1  0.114595  H
H73  1  0.84309  0.38966  0.80367  Biso  1  0.117471  H
H74  1  0.39069  0.84282  0.96235  Biso  1  0.1175731  H
H75  1  0.80184  0.96433  0.84315  Biso  1  0.1176003  H
H76  1  0.96407  0.80131  0.39022  Biso  1  0.1175341  H
H77  1  0.98872  0.40864  0.8425  Biso  1  0.1315752  H
H78  1  0.40928  0.98915  0.75936  Biso  1  0.1313526  H
H79  1  0.84201  0.76047  0.98826  Biso  1  0.1315918  H
H80  1  0.76043  0.84134  0.40839  Biso  1  0.13158301  H
H81  1  0.86267  0.45474  0.85414  Biso  1  0.1355719  H
H82  1  0.4554  0.86298  0.82728  Biso  1  0.1356125  H
H83  1  0.85279  0.82917  0.86245  Biso  1  0.13585509  H
H84  1  0.82889  0.85229  0.45486  Biso  1  0.13565791  H
H85  1  0.97564  0.35872  0.07155  Biso  1  0.1336832  H
H86  1  0.35656  0.97681  0.59498  Biso  1  0.1341393  H
H87  1  0.07161  0.59408  0.97623  Biso  1  0.13397519  H
H88  1  0.59611  0.07116  0.35659  Biso  1  0.1330214  H
H89  1  0.04265  0.72711  0.93075  Biso  1  0.1233885  H
H90  1  0.72857  0.04189  0.30048  Biso  1  0.1231163  H
H91  1  0.93044  0.29983  0.04133  Biso  1  0.1239333  H
H92  1  0.29852  0.92991  0.72782  Biso  1  0.1232774  H
H93  1  0.84063  0.25958  0.49213  Biso  1  0.1310901  H
H94  1  0.26028  0.84047  0.4081  Biso  1  0.1308846  H
H95  1  0.49136  0.40776  0.84043  Biso  1  0.13117699  H
H96  1  0.40843  0.49156  0.26013  Biso  1  0.1311592  H
H97  1  0.08686  0.55541  0.71852  Biso  1  0.1176677  H
H98  1  0.55542  0.08735  0.63985  Biso  1  0.1176865  H
H99  1  0.71866  0.63924  0.08592  Biso  1  0.1175627  H
H100  1  0.63898  0.72003  0.55604  Biso  1  0.1176725  H
H101  1  0.99944  0.86088  0.91074  Biso  1  0.126954  H
H102  1  0.86234  0.9992  0.23014  Biso  1  0.1271493  H
H103  1  0.90987  0.22925  0.9987  Biso  1  0.12718651  H
H104  1  0.22846  0.90902  0.86166  Biso  1  0.1267368  H
H105  1  0.05066  0.36693  0.93793  Biso  1  0.14626101  H
H106  1  0.36525  0.05117  0.64573  Biso  1  0.14675631  H
H107  1  0.93776  0.64525  0.05063  Biso  1  0.1468495  H
H108  1  0.64631  0.93753  0.36503  Biso  1  0.1470532  H
H109  1  0.17332  0.17271  0.10527  Biso  1  0.1151394  H
H110  1  0.17358  0.17597  0.54592  Biso  1  0.1145905  H
H111  1  0.1045  0.54682  0.17491  Biso  1  0.114795  H
H112  1  0.54711  0.10509  0.17313  Biso  1  0.1148687  H
H113  1  0.24089  0.19063  0.96898  Biso  1  0.16688991  H
H114  1  0.1918  0.24276  0.59729  Biso  1  0.1669714  H
H115  1  0.96812  0.5982  0.24182  Biso  1  0.1655622  H
H116  1  0.59789  0.96878  0.19122  Biso  1  0.1650501  H
H117  1  0.52043  0.20937  0.95035  Biso  1  0.1234841  H
H118  1  0.20903  0.52146  0.31957  Biso  1  0.1235344  H
H119  1  0.94998  0.31979  0.52064  Biso  1  0.1234066  H
H120  1  0.32017  0.95038  0.20893  Biso  1  0.123394  H
H121  1  0.8587  0.40612  0.28917  Biso  1  0.1179465  H
H122  1  0.40565  0.85968  0.4472  Biso  1  0.117768  H
H123  1  0.28846  0.44521  0.85946  Biso  1  0.1171734  H
H124  1  0.44716  0.28813  0.40592  Biso  1  0.1179438  H
H125  1  0.79487  0.38594  0.42455  Biso  1  0.1357438  H
H126  1  0.38633  0.79495  0.39594  Biso  1  0.1357929  H
H127  1  0.42358  0.39502  0.79464  Biso  1  0.1358467  H
H128  1  0.39618  0.42338  0.38625  Biso  1  0.1357235  H
H129  1  0.38689  0.25113  0.0216  Biso  1  0.1269711  H
H130  1  0.25144  0.38781  0.33955  Biso  1  0.1269659  H
H131  1  0.02103  0.34077  0.38713  Biso  1  0.12701631  H
H132  1  0.34054  0.02084  0.25198  Biso  1  0.1272029  H
H133  1  0.31107  0.26958  0.96255  Biso  1  0.1374101  H
H134  1  0.27015  0.31172  0.45577  Biso  1  0.13705219  H
H135  1  0.96191  0.45728  0.31158  Biso  1  0.1372108  H
H136  1  0.45694  0.96136  0.27059  Biso  1  0.136888  H
O1  1  0.98126  0.95905  0.67089  Biso  1  -0.50930947  O
O2  1  0.95983  0.9809  0.39006  Biso  1  -0.509547  O
O3  1  0.67  0.389  0.98114  Biso  1  -0.51018387  O
O4  1  0.38972  0.67059  0.95891  Biso  1  -0.50967288  O
O5  1  0.93858  0.12706  0.50375  Biso  1  -0.49666029  O
O6  1  0.12777  0.93838  0.43025  Biso  1  -0.49546269  O
O7  1  0.5035  0.43069  0.93792  Biso  1  -0.4963904  O
O8  1  0.43069  0.50411  0.1275  Biso  1  -0.49761751  O
O9  1  0.99572  0.07863  0.3979  Biso  1  -0.46065661  O
O10  1  0.07889  0.99431  0.5285  Biso  1  -0.46055019  O
O11  1  0.39761  0.52782  0.99493  Biso  1  -0.46245411  O
O12  1  0.52762  0.39836  0.07893  Biso  1  -0.46132359  O
O13  1  0.2891  0.26636  0.86329  Biso  1  -0.50926697  O
O14  1  0.26758  0.28929  0.5802  Biso  1  -0.51025832  O
O15  1  0.86237  0.5812  0.28927  Biso  1  -0.51095521  O
O16  1  0.58167  0.86177  0.26686  Biso  1  -0.50969452  O
O17  1  0.16973  0.2544  0.72273  Biso  1  -0.46177191  O
O18  1  0.25357  0.16992  0.85337  Biso  1  -0.46181989  O
O19  1  0.7245  0.85325  0.16959  Biso  1  -0.46067229  O
O20  1  0.85317  0.72402  0.2518  Biso  1  -0.45997119  O
O21  1  0.12097  0.31097  0.8205  Biso  1  -0.49631959  O
O22  1  0.31086  0.12177  0.7473  Biso  1  -0.49600479  O
O23  1  0.82044  0.74737  0.12063  Biso  1  -0.49652019  O
O24  1  0.74762  0.82029  0.31069  Biso  1  -0.49693719  O
O25  1  0.00148  0.86288  0.63755  Biso  1  -0.62859303  O
O26  1  0.86333  0.00269  0.49922  Biso  1  -0.63066542  O
O27  1  0.63504  0.49748  0.00483  Biso  1  -0.6308428  O
O28  1  0.49888  0.63687  0.8625  Biso  1  -0.62837982  O
O29  1  0.38426  0.24834  0.75328  Biso  1  -0.62936932  O
O30  1  0.24651  0.38535  0.61451  Biso  1  -0.63022709  O
O31  1  0.75317  0.6156  0.38554  Biso  1  -0.63021499  O
O32  1  0.61518  0.75239  0.24651  Biso  1  -0.62928349  O
O33  1  0.96924  0.96873  0.5317  Biso  1  -0.66386592  O
O34  1  0.53085  0.53113  0.96889  Biso  1  -0.66453958  O
O35  1  0.27907  0.28035  0.72018  Biso  1  -0.66479582  O
O36  1  0.72046  0.72032  0.27971  Biso  1  -0.66413862  O
N1  1  0.84971  0.08219  0.63898  Biso  1  -0.2362833  N
N2  1  0.08215  0.85001  0.42999  Biso  1  -0.23449691  N
N3  1  0.63835  0.42977  0.84994  Biso  1  -0.2353721  N
N4  1  0.42935  0.63892  0.08173  Biso  1  -0.2359632  N
N5  1  0.96963  0.09839  0.62894  Biso  1  -0.2089964  N
N6  1  0.09979  0.96885  0.30282  Biso  1  -0.21003801  N
N7  1  0.62801  0.30347  0.96896  Biso  1  -0.2092628  N
N8  1  0.30337  0.62885  0.09812  Biso  1  -0.20903841  N
N9  1  0.07137  0.65301  0.84211  Biso  1  -0.26473919  N
N10  1  0.65405  0.07053  0.43437  Biso  1  -0.2642765  N
N11  1  0.84209  0.43362  0.07025  Biso  1  -0.2644082  N
N12  1  0.43299  0.84278  0.65338  Biso  1  -0.26458171  N
N13  1  0.62165  0.16752  0.75155  Biso  1  -0.2488246  N
N14  1  0.16697  0.62227  0.45939  Biso  1  -0.2490515  N
N15  1  0.75129  0.4592  0.62207  Biso  1  -0.2491217  N
N16  1  0.45972  0.75191  0.16612  Biso  1  -0.2491938  N
N17  1  0.08505  0.62592  0.79077  Biso  1  -0.24920949  N
N18  1  0.6266  0.08413  0.49922  Biso  1  -0.24903411  N
N19  1  0.79114  0.49856  0.08354  Biso  1  -0.2491515  N
N20  1  0.49828  0.79223  0.62629  Biso  1  -0.2496231  N
N21  1  0.99639  0.21164  0.71667  Biso  1  -0.25410071  N
N22  1  0.2132  0.99596  0.07501  Biso  1  -0.2545175  N
N23  1  0.71506  0.07588  0.99643  Biso  1  -0.2541838  N
N24  1  0.07583  0.71522  0.21179  Biso  1  -0.25388119  N
N25  1  0.03485  0.25271  0.17618  Biso  1  -0.25423449  N
N26  1  0.25217  0.03701  0.53492  Biso  1  -0.25393179  N
N27  1  0.17584  0.53469  0.03625  Biso  1  -0.25432631  N
N28  1  0.53629  0.17591  0.25212  Biso  1  -0.25444359  N
N29  1  0.59435  0.18098  0.81643  Biso  1  -0.26430169  N
N30  1  0.18017  0.5952  0.40834  Biso  1  -0.2637139  N
N31  1  0.81621  0.4082  0.59482  Biso  1  -0.26382869  N
N32  1  0.40876  0.81683  0.17945  Biso  1  -0.2641336  N
N33  1  0.94235  0.27329  0.73753  Biso  1  -0.26526409  N
N34  1  0.27457  0.94189  0.04622  Biso  1  -0.2652486  N
N35  1  0.73604  0.0473  0.94244  Biso  1  -0.26555991  N
N36  1  0.04732  0.73535  0.27383  Biso  1  -0.26487219  N
N37  1  0.16792  0.39846  0.82162  Biso  1  -0.23594201  N
N38  1  0.39888  0.16814  0.61195  Biso  1  -0.235608  N
N39  1  0.82114  0.61211  0.16767  Biso  1  -0.2357755  N
N40  1  0.61212  0.82204  0.39869  Biso  1  -0.2359218  N
N41  1  0.9736  0.30687  0.20502  Biso  1  -0.26469439  N
N42  1  0.30614  0.97532  0.51416  Biso  1  -0.26527801  N
N43  1  0.20459  0.51268  0.97517  Biso  1  -0.26525509  N
N44  1  0.51448  0.20457  0.30644  Biso  1  -0.26449811  N
N45  1  0.1487  0.27997  0.94857  Biso  1  -0.2096004  N
N46  1  0.27978  0.14984  0.62229  Biso  1  -0.20951641  N
N47  1  0.94806  0.6225  0.14909  Biso  1  -0.2092008  N
N48  1  0.62288  0.94828  0.27934  Biso  1  -0.20973779  N
C1  1  0.69832  0.13941  0.71688  Biso  1  0.2135278  C
C2  1  0.13898  0.6989  0.44568  Biso  1  0.21354949  C
C3  1  0.71654  0.44544  0.69872  Biso  1  0.213535  C
C4  1  0.44573  0.7172  0.13819  Biso  1  0.21333811  C
C5  1  0.72829  0.14161  0.64045  Biso  1  -0.1122406  C
C6  1  0.14118  0.72839  0.49033  Biso  1  -0.1123945  C
C7  1  0.64016  0.49008  0.72846  Biso  1  -0.1125675  C
C8  1  0.49009  0.64079  0.14054  Biso  1  -0.1121095  C
C9  1  0.04024  0.3201  0.78306  Biso  1  -0.01699983  C
C10  1  0.32066  0.04046  0.85601  Biso  1  -0.01719746  C
C11  1  0.78286  0.85669  0.04004  Biso  1  -0.01771305  C
C12  1  0.85691  0.78159  0.32004  Biso  1  -0.01764323  C
C13  1  0.82076  0.0792  0.71276  Biso  1  0.01802368  C
C14  1  0.07906  0.8215  0.38784  Biso  1  0.01891591  C
C15  1  0.71209  0.38755  0.82117  Biso  1  0.01783768  C
C16  1  0.38734  0.71269  0.0787  Biso  1  0.01810474  C
C17  1  0.99655  0.89273  0.68059  Biso  1  0.58870232  C
C18  1  0.89332  0.99693  0.43142  Biso  1  0.58857262  C
C19  1  0.67904  0.42998  0.99785  Biso  1  0.58947003  C
C20  1  0.43112  0.68024  0.89255  Biso  1  0.58880281  C
C21  1  0.74618  0.10688  0.75372  Biso  1  -0.1216415  C
C22  1  0.10653  0.74704  0.3935  Biso  1  -0.1221663  C
C23  1  0.75322  0.39321  0.74665  Biso  1  -0.1215686  C
C24  1  0.39335  0.75385  0.10601  Biso  1  -0.1217879  C
C25  1  0.00966  0.84724  0.75074  Biso  1  0.01351266  C
C26  1  0.84787  0.00969  0.39389  Biso  1  0.01401488  C
C27  1  0.7496  0.39252  0.01002  Biso  1  0.01354218  C
C28  1  0.39332  0.75069  0.84732  Biso  1  0.01324116  C
C29  1  0.04596  0.72931  0.82697  Biso  1  0.1953558  C
C30  1  0.73033  0.04534  0.39894  Biso  1  0.1951513  C
C31  1  0.82653  0.39805  0.04509  Biso  1  0.19507369  C
C32  1  0.39769  0.82717  0.72969  Biso  1  0.1953512  C
C33  1  0.02227  0.0641  0.65642  Biso  1  0.039711  C
C34  1  0.06555  0.02128  0.25688  Biso  1  0.03893794  C
C35  1  0.65517  0.25776  0.02181  Biso  1  0.04014346  C
C36  1  0.25755  0.65608  0.06391  Biso  1  0.04003696  C
C37  1  0.95678  0.13096  0.43541  Biso  1  0.61480641  C
C38  1  0.1314  0.95639  0.47689  Biso  1  0.61438602  C
C39  1  0.435  0.47645  0.95661  Biso  1  0.61457622  C
C40  1  0.47657  0.43563  0.13141  Biso  1  0.61469358  C
C41  1  0.96293  0.21961  0.31958  Biso  1  -0.08558097  C
C42  1  0.21932  0.96422  0.49727  Biso  1  -0.0860162  C
C43  1  0.3192  0.49574  0.9645  Biso  1  -0.0857695  C
C44  1  0.49707  0.31951  0.21968  Biso  1  -0.08590259  C
C45  1  0.92454  0.17146  0.62947  Biso  1  0.02485568  C
C46  1  0.17294  0.92404  0.27431  Biso  1  0.02504829  C
C47  1  0.62866  0.27491  0.92381  Biso  1  0.0248274  C
C48  1  0.27495  0.62934  0.17118  Biso  1  0.02484491  C
C49  1  0.02918  0.28404  0.75478  Biso  1  -0.08597772  C
C50  1  0.28499  0.029  0.93146  Biso  1  -0.08585323  C
C51  1  0.7542  0.93219  0.02907  Biso  1  -0.08605932  C
C52  1  0.93244  0.75265  0.28441  Biso  1  -0.08668619  C
C53  1  0.92794  0.20818  0.39516  Biso  1  -0.01787986  C
C54  1  0.2084  0.92845  0.46849  Biso  1  -0.01763915  C
C55  1  0.39466  0.46732  0.92882  Biso  1  -0.01753914  C
C56  1  0.46827  0.39502  0.20853  Biso  1  -0.01769053  C
C57  1  0.11733  0.29239  0.77432  Biso  1  0.61508399  C
C58  1  0.29231  0.11769  0.81578  Biso  1  0.61476809  C
C59  1  0.77488  0.81593  0.11704  Biso  1  0.61615211  C
C60  1  0.81609  0.77425  0.2914  Biso  1  0.61662388  C
C61  1  0.92912  0.21292  0.65806  Biso  1  -0.1248503  C
C62  1  0.21447  0.92853  0.19966  Biso  1  -0.1252846  C
C63  1  0.65696  0.20031  0.92861  Biso  1  -0.1251744  C
C64  1  0.20041  0.65748  0.21288  Biso  1  -0.1257405  C
C65  1  0.03344  0.77274  0.76224  Biso  1  -0.0794126  C
C66  1  0.77341  0.03318  0.43298  Biso  1  -0.07953603  C
C67  1  0.76146  0.43185  0.03322  Biso  1  -0.07960232  C
C68  1  0.43223  0.76265  0.77283  Biso  1  -0.07999141  C
C69  1  0.99799  0.87882  0.80445  Biso  1  -0.13050769  C
C70  1  0.87973  0.99799  0.32024  Biso  1  -0.13111261  C
C71  1  0.80334  0.31901  0.99802  Biso  1  -0.1310938  C
C72  1  0.31937  0.80366  0.87915  Biso  1  -0.1305348  C
C73  1  0.06959  0.2659  0.09952  Biso  1  0.2091112  C
C74  1  0.26529  0.07153  0.56401  Biso  1  0.209244  C
C75  1  0.09908  0.56408  0.07074  Biso  1  0.20927741  C
C76  1  0.56533  0.09918  0.26503  Biso  1  0.20921659  C
C77  1  0.8037  0.11327  0.60385  Biso  1  0.04779964  C
C78  1  0.11297  0.80377  0.48018  Biso  1  0.04753652  C
C79  1  0.60338  0.47999  0.80387  Biso  1  0.04791177  C
C80  1  0.47961  0.60395  0.1125  Biso  1  0.04773158  C
C81  1  0.47467  0.21815  0.81859  Biso  1  -0.08010467  C
C82  1  0.21717  0.47547  0.48865  Biso  1  -0.07975927  C
C83  1  0.81833  0.48904  0.47544  Biso  1  -0.07975962  C
C84  1  0.48935  0.81859  0.21655  Biso  1  -0.07958203  C
C85  1  0.93865  0.29116  0.28148  Biso  1  0.2030994  C
C86  1  0.29072  0.9401  0.48841  Biso  1  0.20291211  C
C87  1  0.28107  0.48675  0.94014  Biso  1  0.202702  C
C88  1  0.48849  0.28108  0.29106  Biso  1  0.2027801  C
C89  1  0.35488  0.25276  0.8213  Biso  1  0.5892176  C
C90  1  0.25231  0.35555  0.57077  Biso  1  0.59014279  C
C91  1  0.82085  0.57178  0.3556  Biso  1  0.58858168  C
C92  1  0.57181  0.82024  0.25206  Biso  1  0.58813232  C
C93  1  0.13724  0.44467  0.77131  Biso  1  0.04742624  C
C94  1  0.44479  0.13793  0.64696  Biso  1  0.04769066  C
C95  1  0.77097  0.64682  0.13681  Biso  1  0.04800273  C
C96  1  0.64676  0.77212  0.44511  Biso  1  0.0474062  C
C97  1  0.14528  0.50127  0.85674  Biso  1  -0.1216519  C
C98  1  0.50224  0.14397  0.49704  Biso  1  -0.121371  C
C99  1  0.8571  0.49688  0.14403  Biso  1  -0.121828  C
C100  1  0.49677  0.85814  0.50148  Biso  1  -0.1216289  C
C101  1  0.17195  0.42688  0.86306  Biso  1  0.01808932  C
C102  1  0.42775  0.17113  0.53815  Biso  1  0.01827493  C
C103  1  0.86294  0.53828  0.17125  Biso  1  0.01837206  C
C104  1  0.5383  0.86382  0.42706  Biso  1  0.01858532  C
C105  1  0.03162  0.10134  0.68519  Biso  1  -0.1325421  C
C106  1  0.10288  0.03077  0.18155  Biso  1  -0.1322418  C
C107  1  0.68372  0.18247  0.03136  Biso  1  -0.1327173  C
C108  1  0.18225  0.68445  0.10135  Biso  1  -0.1325243  C
C109  1  0.89771  0.37083  0.79831  Biso  1  -0.08725804  C
C110  1  0.37184  0.8976  0.93223  Biso  1  -0.087281  C
C111  1  0.79671  0.93381  0.89771  Biso  1  -0.08720333  C
C112  1  0.93371  0.79589  0.37134  Biso  1  -0.08687553  C
C113  1  0.97966  0.38135  0.81987  Biso  1  -0.1269442  C
C114  1  0.38203  0.98002  0.81835  Biso  1  -0.126965  C
C115  1  0.81923  0.81948  0.97937  Biso  1  -0.12717929  C
C116  1  0.81947  0.81826  0.38138  Biso  1  -0.1275467  C
C117  1  0.90902  0.40707  0.82642  Biso  1  -0.1375761  C
C118  1  0.40786  0.90926  0.8565  Biso  1  -0.1374132  C
C119  1  0.82521  0.8581  0.90885  Biso  1  -0.13749699  C
C120  1  0.85796  0.82436  0.40733  Biso  1  -0.1378478  C
C121  1  0.03414  0.32141  0.05172  Biso  1  -0.12559789  C
C122  1  0.31999  0.03548  0.59299  Biso  1  -0.1255548  C
C123  1  0.05149  0.59258  0.0348  Biso  1  -0.1257564  C
C124  1  0.59412  0.05131  0.3198  Biso  1  -0.1258367  C
C125  1  0.51807  0.20601  0.85223  Biso  1  0.19493499  C
C126  1  0.20517  0.51897  0.42372  Biso  1  0.19522239  C
C127  1  0.85197  0.42384  0.5186  Biso  1  0.19490971  C
C128  1  0.42431  0.85238  0.20466  Biso  1  0.195098  C
C129  1  0.95778  0.30841  0.7634  Biso  1  0.2026394  C
C130  1  0.30958  0.95754  0.96974  Biso  1  0.2025992  C
C131  1  0.76203  0.97087  0.95784  Biso  1  0.20258421  C
C132  1  0.97093  0.76094  0.30898  Biso  1  0.20284221  C
C133  1  0.03337  0.76121  0.88086  Biso  1  -0.09064928  C
C134  1  0.76249  0.03282  0.32568  Biso  1  -0.09039524  C
C135  1  0.88035  0.32484  0.03241  Biso  1  -0.09014504  C
C136  1  0.3241  0.88021  0.76183  Biso  1  -0.09025779  C
C137  1  0.86731  0.26871  0.43303  Biso  1  -0.1275607  C
C138  1  0.26916  0.86762  0.43111  Biso  1  -0.12754001  C
C139  1  0.43239  0.43025  0.86767  Biso  1  -0.1273136  C
C140  1  0.43129  0.43253  0.26914  Biso  1  -0.1273551  C
C141  1  0.11003  0.51991  0.76039  Biso  1  -0.1118872  C
C142  1  0.52013  0.1101  0.61019  Biso  1  -0.1124236  C
C143  1  0.76056  0.60973  0.10904  Biso  1  -0.1118899  C
C144  1  0.60958  0.76177  0.52039  Biso  1  -0.1120938  C
C145  1  0.00945  0.83598  0.86921  Biso  1  -0.1463773  C
C146  1  0.83723  0.00919  0.2866  Biso  1  -0.1466274  C
C147  1  0.86839  0.28563  0.00887  Biso  1  -0.1462502  C
C148  1  0.28517  0.86811  0.83659  Biso  1  -0.1465774  C
C149  1  0.0758  0.32594  0.97709  Biso  1  0.02434021  C
C150  1  0.3248  0.07675  0.62158  Biso  1  0.02427028  C
C151  1  0.97679  0.6214  0.0761  Biso  1  0.02451218  C
C152  1  0.62238  0.97672  0.32448  Biso  1  0.02504295  C
C153  1  0.98359  0.17705  0.68733  Biso  1  0.2098171  C
C154  1  0.17862  0.98291  0.15174  Biso  1  0.20937321  C
C155  1  0.68591  0.15261  0.98335  Biso  1  0.2095356  C
C156  1  0.15255  0.68641  0.1771  Biso  1  0.2094823  C
C157  1  0.14508  0.21704  0.06967  Biso  1  -0.13274319  C
C158  1  0.21734  0.1472  0.56637  Biso  1  -0.13274971  C
C159  1  0.06904  0.56701  0.14626  Biso  1  -0.132614  C
C160  1  0.56749  0.06945  0.21691  Biso  1  -0.1321042  C
C161  1  0.40038  0.24088  0.85829  Biso  1  0.0134609  C
C162  1  0.24035  0.40111  0.50018  Biso  1  0.01352931  C
C163  1  0.85785  0.50109  0.40112  Biso  1  0.01380937  C
C164  1  0.50109  0.85773  0.24015  Biso  1  0.01382119  C
C165  1  0.18255  0.2265  0.99441  Biso  1  0.04061286  C
C166  1  0.22699  0.18429  0.595  Biso  1  0.04059893  C
C167  1  0.9937  0.59564  0.18339  Biso  1  0.04017788  C
C168  1  0.59577  0.99416  0.22647  Biso  1  0.03965567  C
C169  1  0.48628  0.21833  0.92551  Biso  1  -0.08995376  C
C170  1  0.21787  0.48725  0.36963  Biso  1  -0.09000538  C
C171  1  0.92515  0.37003  0.48668  Biso  1  -0.09013443  C
C172  1  0.3703  0.92542  0.21776  Biso  1  -0.09028962  C
C173  1  0.87718  0.35128  0.31922  Biso  1  -0.08691  C
C174  1  0.35101  0.87816  0.4529  Biso  1  -0.08684937  C
C175  1  0.31859  0.45117  0.87815  Biso  1  -0.08705589  C
C176  1  0.45294  0.31846  0.35122  Biso  1  -0.08709519  C
C177  1  0.11285  0.54937  0.80454  Biso  1  0.2136963  C
C178  1  0.54998  0.11206  0.53383  Biso  1  0.2137215  C
C179  1  0.80501  0.53335  0.1115  Biso  1  0.2134451  C
C180  1  0.53314  0.80606  0.54972  Biso  1  0.2137268  C
C181  1  0.84169  0.33962  0.39502  Biso  1  -0.1376417  C
C182  1  0.33984  0.84218  0.42428  Biso  1  -0.1376985  C
C183  1  0.39429  0.42313  0.84208  Biso  1  -0.13740221  C
C184  1  0.42451  0.39419  0.33985  Biso  1  -0.13751639  C
C185  1  0.41167  0.24143  0.9651  Biso  1  -0.1461855  C
C186  1  0.24135  0.4126  0.38122  Biso  1  -0.1464913  C
C187  1  0.96459  0.38221  0.41212  Biso  1  -0.14655361  C
C188  1  0.38215  0.96454  0.24156  Biso  1  -0.14638411  C
C189  1  0.36898  0.2521  0.93204  Biso  1  -0.1309856  C
C190  1  0.25213  0.36974  0.44623  Biso  1  -0.1313215  C
C191  1  0.9315  0.44743  0.36955  Biso  1  -0.1314756  C
C192  1  0.44724  0.93123  0.25233  Biso  1  -0.1311933  C
 
